# Supplementary material for: Single-cell transcriptome analysis of avian neural crest migration reveals signatures of invasion and molecular transitions
Source: eLife. 2017 Dec 4;6:e28415. doi: 10.7554/eLife.28415 (PMC5728719; doi:10.7554/eLife.28415)
Supplement: Figure 2—source data 1. — All differential expression thresholds were set at log2 FC greater than 2 or less than −2 and adjusted p value less than 0.05. Individual pairwise comparisons are displayed as individual tabs within the spreadsheet. [file elife-28415-fig2-data1.xlsx]

## Sheet: List of Tabs
List of tabs
11_Front_v_13_Front_DE_dn.txt
11_Front_v_13_Front_DE_up.txt
11_Front_v_13_Leader_DE_dn.txt
11_Front_v_13_Leader_DE_up.txt
11_Front_v_13_Trailer_DE_dn.txt
11_Front_v_13_Trailer_DE_up.txt
11_Front_v_15_Front_DE_dn.txt
11_Front_v_15_Front_DE_up.txt
11_Front_v_15_Leader_DE_dn.txt
11_Front_v_15_Leader_DE_up.txt
11_Front_v_15_Trailer_DE_dn.txt
11_Front_v_15_Trailer_DE_up.txt
13_Front_v_13_Leader_DE_dn.txt
13_Front_v_13_Leader_DE_up.txt
13_Front_v_13_Trailer_DE_dn.txt
13_Front_v_13_Trailer_DE_up.txt
13_Front_v_15_Front_DE_dn.txt
13_Front_v_15_Front_DE_up.txt
13_Front_v_15_Leader_DE_dn.txt
13_Front_v_15_Leader_DE_up.txt
13_Front_v_15_Trailer_DE_dn.txt
13_Front_v_15_Trailer_DE_up.txt
13_Leader_v_13_Trailer_DE_dn
13_Leader_v_13_Trailer_DE_up
13_Leader_v_15_Leader_DE_dn.txt
13_Leader_v_15_Leader_DE_up.txt
13_Leader_v_15_Trailer_DE_dn
13_Leader_v_15_Trailer_DE_up
13_Trailer_v_15_Trailer_DE_dn
13_Trailer_v_15_Trailer_DE_up
15_Front_v_13_Leader_DE_dn.txt
15_Front_v_13_Leader_DE_up.txt
15_Front_v_13_Trailer_DE_dn.txt
15_Front_v_13_Trailer_DE_up.txt
15_Front_v_15_Leader_DE_dn.txt
15_Front_v_15_Leader_DE_up.txt
15_Front_v_15_Trailer_DE_dn.txt
15_Front_v_15_Trailer_DE_up.txt
15_Leader_v_13_Trailer_DE_dn
15_Leader_v_13_Trailer_DE_up
15_Leader_v_15_Trailer_DE_dn
15_Leader_v_15_Trailer_DE_up
NT_v_HH11_Invasive_Front.txt
NT_v_HH13_Invasive_Front.txt
NT_v_HH13_Leader.txt
NT_v_HH13_Trailer.txt
NT_v_HH15_Invasive_Front.txt
NT_v_HH15_Leader.txt
NT_v_HH15_Trailer.txt

## Sheet: 11_Front_v_13_Front_DE_dn.txt
ensid	Name	Chr	Start	End	Strand	Biotype	Description	HH11_Front_v_HH13_Front.log2fc	HH11_Front_v_HH13_Front.log2cpm	HH11_Front_v_HH13_Front.pval	HH11_Front_v_HH13_Front.padj	HH11_Front_v_HH15_Front.log2fc	HH11_Front_v_HH15_Front.log2cpm	HH11_Front_v_HH15_Front.pval	HH11_Front_v_HH15_Front.padj	HH11_Front_v_HH13_Leader.log2fc	HH11_Front_v_HH13_Leader.log2cpm	HH11_Front_v_HH13_Leader.pval	HH11_Front_v_HH13_Leader.padj	HH11_Front_v_HH15_Leader.log2fc	HH11_Front_v_HH15_Leader.log2cpm	HH11_Front_v_HH15_Leader.pval	HH11_Front_v_HH15_Leader.padj	HH11_Front_v_HH13_Trailer.log2fc	HH11_Front_v_HH13_Trailer.log2cpm	HH11_Front_v_HH13_Trailer.pval	HH11_Front_v_HH13_Trailer.padj	HH11_Front_v_HH15_Trailer.log2fc	HH11_Front_v_HH15_Trailer.log2cpm	HH11_Front_v_HH15_Trailer.pval	HH11_Front_v_HH15_Trailer.padj	HH13_Trailbalzer_v_HH15_Front.log2fc	HH13_Trailbalzer_v_HH15_Front.log2cpm	HH13_Trailbalzer_v_HH15_Front.pval	HH13_Trailbalzer_v_HH15_Front.padj	HH13_Front_v_HH13_Leader.log2fc	HH13_Front_v_HH13_Leader.log2cpm	HH13_Front_v_HH13_Leader.pval	HH13_Front_v_HH13_Leader.padj	HH13_Front_v_HH15_Leader.log2fc	HH13_Front_v_HH15_Leader.log2cpm	HH13_Front_v_HH15_Leader.pval	HH13_Front_v_HH15_Leader.padj	HH13_Front_v_HH13_Trailer.log2fc	HH13_Front_v_HH13_Trailer.log2cpm	HH13_Front_v_HH13_Trailer.pval	HH13_Front_v_HH13_Trailer.padj	HH13_Front_v_HH15_Trailer.log2fc	HH13_Front_v_HH15_Trailer.log2cpm
ENSGALG00000008461	HGF/SF	chr1	10471388	10534407	+	protein_coding	hepatocyte growth factor precursor [Source:RefSeq peptide;Acc:NP_001025541]	-4.38654	2.00395	4.2396e-06	0.00034118	-7.37505	2.00395	8.55554e-10	1.64682e-07	-8.11459	2.00395	1.17148e-10	1.85407e-07	-6.47881	2.00395	1.17563e-08	2.76678e-06	-3.62965	2.00395	2.97111e-05	0.00364832	-6.16163	2.00395	2.94407e-08	1.02281e-05	-3.0112	2.00395	0.0477506	0.344313	-3.74819	2.00395	0.0172164	0.217136	-2.10154	2.00395	0.154789	0.648859	0.74036	2.00395	0.554258	0.89404	-1.84159	2.00395
ENSGALG00000008635		chr1	20126933	20130565	-	protein_coding	Uncharacterized protein [Source:UniProtKB/TrEMBL;Acc:F1NLQ7]	-9.34042	6.31763	1.93141e-12	1.71944e-09	-11.6206	6.31763	6.2176e-16	4.02561e-13	0.730812	6.31763	0.497001	0.867984	-10.0593	6.31763	1.78651e-13	1.41372e-10	-0.779349	6.31763	0.381508	0.848014	1.46161	6.31763	0.11757	0.426885	-2.28722	6.31763	0.0860564	0.468752	10.0786	6.31763	1.90645e-08	4.52591e-05	-0.721539	6.31763	0.572963	0.956549	8.55986	6.31763	4.1291e-08	5.5782e-05	10.7877	6.31763
ENSGALG00000026138		chr1	22776957	22777065	+	miRNA		-2.69009	0.474885	0.000408403	0.009779	-0.744053	0.474885	0.302397	0.617196	-1.23241	0.474885	0.0995398	0.442385	-0.797946	0.474885	0.279621	0.639554	-0.100718	0.474885	0.82765	0.994352	-0.550848	0.474885	0.455896	0.805713	1.94511	0.474885	0.0371106	0.299323	1.45652	0.474885	0.113442	0.57936	1.89289	0.474885	0.049253	0.373966	2.59002	0.474885	0.00455731	0.072047	2.13263	0.474885
ENSGALG00000009002	CPED1	chr1	23043272	23183320	-	protein_coding	cadherin-like and PC-esterase domain containing 1 [Source:HGNC Symbol;Acc:HGNC:26159]	-5.44262	4.94774	2.97384e-10	1.17342e-07	-7.01336	4.94774	2.19537e-14	1.30295e-11	-3.11508	4.94774	9.5749e-05	0.00602469	-6.45412	4.94774	8.77722e-13	5.72364e-10	-3.78579	4.94774	1.96407e-06	0.000699404	-5.06778	4.94774	2.9248e-09	1.60234e-06	-1.57192	4.94774	0.0995188	0.503579	2.32665	4.94774	0.0176426	0.219669	-1.01195	4.94774	0.287048	0.812495	1.65597	4.94774	0.0612838	0.336258	0.371207	4.94774
ENSGALG00000025216	gga-mir-1645	chr1	23147247	23147310	-	miRNA	gga-mir-1645 [Source:miRBase;Acc:MI0007377]	-3.96481	0.300069	3.00988e-11	1.51456e-08	-5.28658	0.300069	1.48789e-16	1.05968e-13	-1.83275	0.300069	0.00014754	0.00808291	-4.75187	0.300069	2.85283e-14	2.90255e-11	-2.83963	0.300069	3.85327e-08	6.09844e-05	-3.79727	0.300069	2.56134e-11	2.80644e-08	-1.34381	0.300069	0.074597	0.436833	2.11917	0.300069	0.00422147	0.103421	-0.795813	0.300069	0.291781	0.816355	1.11005	0.300069	0.0972357	0.429598	0.103094	0.300069
ENSGALG00000009556	PRICKLE1	chr1	29596115	29655026	-	protein_coding	prickle homolog 1 (Drosophila) [Source:HGNC Symbol;Acc:HGNC:17019]	-2.34146	5.45568	0.000108139	0.00387994	-2.76911	5.45568	5.18321e-06	0.000246099	-2.05865	5.45568	0.000633021	0.0203538	-2.06269	5.45568	0.000715725	0.0143185	-1.20972	5.45568	0.0350097	0.30839	-0.357054	5.45568	0.540534	0.854898	-0.42772	5.45568	0.548585	0.932074	0.282759	5.45568	0.692066	0.979997	0.278753	5.45568	0.705254	0.990664	1.13171	5.45568	0.0920934	0.417713	1.98422	5.45568
ENSGALG00000010029	BEST3	chr1	35488978	35512697	-	protein_coding	bestrophin-3 [Source:RefSeq peptide;Acc:NP_001186598]	-2.83285	0.33214	1.76856e-05	0.00105403	-3.96394	0.33214	7.71041e-09	1.05603e-06	0.14831	0.33214	0.870865	0.991406	0.00503505	0.33214	1	1	0.624701	0.33214	0.421486	0.867018	-2.63425	0.33214	6.50172e-05	0.00330357	-1.13733	0.33214	0.160718	0.633268	2.98372	0.33214	0.000286781	0.0281718	2.84383	0.33214	0.000983746	0.0387085	3.4635	0.33214	1.63924e-05	0.00253824	0.181085	0.33214
ENSGALG00000028946	CSRP2	chr1	38160285	38171384	-	protein_coding	Cysteine and glycine-rich protein 2 [Source:UniProtKB/Swiss-Prot;Acc:P50460]	-2.19544	6.47844	2.69424e-05	0.00141612	-3.98173	6.47844	2.50847e-13	1.23209e-10	-1.15356	6.47844	0.0263731	0.208815	-1.69146	6.47844	0.00134223	0.0226794	-0.872702	6.47844	0.0784818	0.474488	-2.05927	6.47844	9.14125e-05	0.00413359	-1.78633	6.47844	0.00471296	0.0856268	1.04186	6.47844	0.0938704	0.539367	0.503979	6.47844	0.425209	0.892751	1.32273	6.47844	0.0234001	0.196065	0.136063	6.47844
ENSGALG00000010936	MYF6	chr1	39927239	39928682	+	protein_coding	Myogenic factor 6 [Source:UniProtKB/Swiss-Prot;Acc:Q01795]	-3.67098	1.36871	0.00258306	0.0344504	-4.15243	1.36871	0.000813518	0.0119461	-1.91102	1.36871	0.0911833	0.4216	-2.83518	1.36871	0.0168747	0.124714	-1.5388	1.36871	0.157651	0.643486	-0.224847	1.36871	0.793628	0.96069	-0.484147	1.36871	0.745511	0.987176	1.75829	1.36871	0.244599	0.775427	0.835067	1.36871	0.590477	0.962439	2.13091	1.36871	0.124743	0.487474	3.43883	1.36871
ENSGALG00000028091	MYF5	chr1	39931917	39937449	+	protein_coding	myogenic factor 5 [Source:RefSeq peptide;Acc:NP_001025534]	-4.71391	2.48013	1.50358e-08	3.5695e-06	-4.69365	2.48013	1.60131e-08	1.9663e-06	-3.2423	2.48013	4.31259e-05	0.00347054	-4.1673	2.48013	4.01161e-07	5.1019e-05	-3.46614	2.48013	8.62107e-06	0.00175426	-1.87888	2.48013	0.0154407	0.131071	0.0180258	2.48013	0.983777	1	1.46984	2.48013	0.119525	0.59096	0.545833	2.48013	0.569985	0.956131	1.24612	2.48013	0.152981	0.538965	2.82829	2.48013
ENSGALG00000028360	MGAT4C	chr1	42095834	42213439	-	protein_coding	MGAT4 family, member C [Source:HGNC Symbol;Acc:HGNC:30871]	-5.68806	0.255327	1.35664e-05	0.000851276	-0.0619704	0.255327	1	1	0.127669	0.255327	1	1	0.12873	0.255327	1	1	-4.94925	0.255327	4.92164e-05	0.00490236	-4.22777	0.255327	0.000213503	0.00781783	5.62798	0.255327	0.00188042	0.0508249	5.82531	0.255327	0.000907159	0.0491194	5.84304	0.255327	0.00131773	0.0442348	0.721344	0.255327	0.650614	0.932611	1.39261	0.255327
ENSGALG00000011582	SLC17A8	chr1	47112357	47141991	+	protein_coding	solute carrier family 17 (vesicular glutamate transporter), member 8 [Source:HGNC Symbol;Acc:HGNC:20151]	-5.43479	-0.013187	7.74613e-05	0.00303955	0	-0.013187	1	1	-4.47825	-0.013187	0.000311441	0.0130475	0	-0.013187	1	1	0	-0.013187	1	1	0	-0.013187	1	1	5.43812	-0.013187	0.00451675	0.0834456	0.935993	-0.013187	0.657823	0.970396	5.46011	-0.013187	0.00690312	0.109468	5.44196	-0.013187	0.00151837	0.0367192	5.36987	-0.013187
ENSGALG00000011784	APOLD1	chr1	48049292	48049969	+	protein_coding	apolipoprotein L domain containing 1 [Source:HGNC Symbol;Acc:HGNC:25268]	-4.10136	-0.274106	3.94888e-05	0.00186714	-3.04984	-0.274106	0.000372389	0.00663039	-0.241839	-0.274106	0.715328	0.951456	0	-0.274106	1	1	0	-0.274106	1	1	0	-0.274106	1	1	1.02996	-0.274106	0.521398	0.921089	3.86236	-0.274106	0.00839216	0.14905	4.12578	-0.274106	0.00436864	0.0837509	4.10828	-0.274106	0.000880288	0.0269323	4.03882	-0.274106
ENSGALG00000011838	GUCY2C	chr1	48801436	48846720	-	protein_coding	guanylate cyclase 2C [Source:HGNC Symbol;Acc:HGNC:4688]	-3.3218	0.208519	5.2702e-05	0.0023459	-6.13932	0.208519	3.28903e-08	3.84007e-06	-0.71872	0.208519	0.0980551	0.438937	0	0.208519	1	1	-0.380047	0.208519	0.395623	0.856147	0	0.208519	1	1	-2.84219	0.208519	0.0697571	0.42408	2.59838	0.208519	0.0455866	0.374252	3.34513	0.208519	0.00463133	0.0869152	2.94328	0.208519	0.0124244	0.13245	3.26211	0.208519
ENSGALG00000023146	CBX7	chr1	50609571	50619165	+	protein_coding	chromobox homolog 7 [Source:HGNC Symbol;Acc:HGNC:1557]	-3.28945	0.00834981	3.06408e-05	0.00155817	-3.05942	0.00834981	6.02693e-05	0.00173822	-1.85506	0.00834981	0.00251895	0.0481609	-3.72797	0.00834981	8.90651e-06	0.000522075	-2.81358	0.00834981	0.00010413	0.00784779	-3.53133	0.00834981	1.71066e-05	0.00121337	0.208334	0.00834981	0.901345	1	1.41991	0.00834981	0.266273	0.794931	-0.447767	0.00834981	0.748204	0.999289	0.45907	0.00834981	0.695045	0.944835	-0.309886	0.00834981
ENSGALG00000012456	RAC2	chr1	51257450	51266551	+	protein_coding	ras-related C3 botulinum toxin substrate 2 [Source:RefSeq peptide;Acc:NP_001188381]	-5.39642	0.0723751	2.06265e-06	0.000194572	-3.97307	0.0723751	4.36085e-05	0.00133056	0	0.0723751	1	1	0	0.0723751	1	1	0	0.0723751	1	1	0	0.0723751	1	1	1.40033	0.0723751	0.396685	0.860637	5.4041	0.0723751	0.000620615	0.0414237	5.42172	0.0723751	0.000903801	0.038088	5.40359	0.0723751	0.000116072	0.00847862	5.33154	0.0723751
ENSGALG00000027067	C1QTNF6	chr1	51283694	51289313	+	protein_coding	C1q and tumor necrosis factor related protein 6 [Source:HGNC Symbol;Acc:HGNC:14343]	-4.37159	1.25007	0.00239801	0.0328911	-2.97739	1.25007	0.0257549	0.137759	-3.98265	1.25007	0.00467115	0.0716361	-4.2405	1.25007	0.00313474	0.0404084	1.08711	1.25007	0.299203	0.798367	-5.50195	1.25007	0.000336712	0.010658	1.38801	1.25007	0.438848	0.885972	0.383077	1.25007	0.830379	1	0.128587	1.25007	0.95549	1	5.46949	1.25007	0.00125	0.0329113	-1.15161	1.25007
ENSGALG00000012522	pvalb1	chr1	51455040	51463393	+	protein_coding	Parvalbumin, muscle [Source:UniProtKB/Swiss-Prot;Acc:P80026]	-2.7962	1.35894	0.00388564	0.0457036	-0.909736	1.35894	0.321379	0.635531	-2.10114	1.35894	0.0273961	0.213825	-1.59144	1.35894	0.0935121	0.359996	-1.02527	1.35894	0.250863	0.758689	-0.171935	1.35894	0.810671	0.964679	1.8859	1.35894	0.112919	0.537134	0.69419	1.35894	0.553331	0.937074	1.20468	1.35894	0.322883	0.834828	1.77052	1.35894	0.107292	0.45255	2.62106	1.35894
ENSGALG00000012541	MB	chr1	51849854	51853554	+	protein_coding	Myoglobin [Source:UniProtKB/Swiss-Prot;Acc:P02197]	-4.00956	0.341547	0.000957487	0.0177078	1.60295	0.341547	0.157842	0.433821	2.04684	0.341547	0.0210106	0.183267	-2.28782	0.341547	0.0429765	0.226977	-0.663222	0.341547	0.515161	0.909328	0.0349052	0.341547	1	1	5.62841	0.341547	0.000440697	0.0244747	6.08046	0.341547	5.13634e-05	0.0126141	1.72078	0.341547	0.266671	0.790523	3.34542	0.341547	0.0183044	0.169877	4.02878	0.341547
ENSGALG00000012751	STAB2	chr1	54927408	55004223	-	protein_coding	stabilin 2 [Source:HGNC Symbol;Acc:HGNC:18629]	-4.28225	1.64841	0.0023171	0.0321684	-3.51676	1.64841	0.00973955	0.0700658	-1.25627	1.64841	0.312235	0.74896	0.663469	1.64841	0.724401	0.930589	-0.706692	1.64841	0.549801	0.923666	3.512	1.64841	0.0112751	0.106642	0.763902	1.64841	0.642312	0.962455	3.02529	1.64841	0.0877259	0.524588	4.94884	1.64841	0.0118768	0.151398	3.5753	1.64841	0.0282854	0.21743	7.79677	1.64841
ENSGALG00000012913	PKP2	chr1	58971760	59016900	+	protein_coding	plakophilin 2 [Source:HGNC Symbol;Acc:HGNC:9024]	-2.88064	5.08577	0.00134381	0.0222832	-2.75727	5.08577	0.00201869	0.0228028	-0.961034	5.08577	0.263462	0.700769	-2.68748	5.08577	0.00290031	0.0382873	-0.530982	5.08577	0.514741	0.909328	-1.81083	5.08577	0.040589	0.233407	0.123266	5.08577	0.9057	1	1.91957	5.08577	0.0813176	0.504772	0.193126	5.08577	0.864948	1	2.34965	5.08577	0.0218693	0.188522	1.06949	5.08577
ENSGALG00000012998	WNT5B	chr1	61044205	61059847	+	protein_coding	protein Wnt-5b precursor [Source:RefSeq peptide;Acc:NP_001032346]	-2.60872	3.9503	0.00141024	0.0231423	-0.998908	3.9503	0.206076	0.502541	-0.991729	3.9503	0.211184	0.641662	-0.516057	3.9503	0.504779	0.828063	-0.050285	3.9503	0.921387	1	0.593292	3.9503	0.54014	0.854898	1.60976	3.9503	0.10231	0.510977	1.61695	3.9503	0.103513	0.561035	2.09272	3.9503	0.0433812	0.345694	2.55846	3.9503	0.00667099	0.0892091	3.20177	3.9503
ENSGALG00000013071	CALD1	chr1	62400842	62587151	+	protein_coding	caldesmon [Source:RefSeq peptide;Acc:NP_989489]	-4.21721	5.86711	1.17189e-16	2.78207e-13	-5.44173	5.86711	1.22701e-24	2.49679e-21	-2.63639	5.86711	6.74133e-08	3.42941e-05	-4.68628	5.86711	2.22369e-19	5.27905e-16	-2.14352	5.86711	4.57271e-06	0.00112299	-3.16951	5.86711	1.76636e-10	1.32421e-07	-1.22474	5.86711	0.0333997	0.280371	1.58067	5.86711	0.00669715	0.129945	-0.469147	5.86711	0.415462	0.887742	2.07356	5.86711	0.000161041	0.0103327	1.04707	5.86711
ENSGALG00000028186	RERG	chr1	62779916	62887409	-	protein_coding	RAS-like, estrogen-regulated, growth inhibitor [Source:HGNC Symbol;Acc:HGNC:15980]	-3.42399	2.50023	2.82074e-07	3.97809e-05	-2.57991	2.50023	7.32929e-05	0.00199233	-2.10141	2.50023	0.00116946	0.030342	-4.62345	2.50023	3.86664e-11	1.89919e-08	-0.188006	2.50023	0.765912	0.982298	-3.19585	2.50023	1.58292e-06	0.000197782	0.842911	2.50023	0.275457	0.765383	1.32169	2.50023	0.0948058	0.541248	-1.20005	2.50023	0.129832	0.610137	3.23617	2.50023	2.64581e-05	0.00358924	0.224132	2.50023
ENSGALG00000014042	SSPN	chr1	67763011	67782281	+	protein_coding	sarcospan [Source:HGNC Symbol;Acc:HGNC:11322]	-5.11276	0.940415	1.06599e-06	0.000115908	-7.18276	0.940415	7.50985e-09	1.03937e-06	-0.862188	0.940415	0.103142	0.450522	-5.06615	0.940415	1.24786e-06	0.00013055	-4.37567	0.940415	5.43011e-06	0.00126798	-4.59549	0.940415	3.94747e-06	0.000379918	-2.09462	0.940415	0.195871	0.681961	4.24611	0.940415	0.00949069	0.159605	0.0376622	0.940415	0.996219	1	0.718334	0.940415	0.597721	0.910386	0.443895	0.940415
ENSGALG00000027215		chr1	77640523	77641850	-	protein_coding	Uncharacterized protein [Source:UniProtKB/TrEMBL;Acc:R4GLC8]	-3.45108	-0.23133	0.00319283	0.0401046	0.244508	-0.23133	0.893771	0.977794	1.26775	-0.23133	0.0987061	0.440471	1.27504	-0.23133	0.116364	0.409457	0.2294	-0.23133	0.829198	0.994471	1.23636	-0.23133	0.121528	0.434826	3.69892	-0.23133	0.0142868	0.170025	4.73913	-0.23133	0.000759865	0.0456689	4.7565	-0.23133	0.00108087	0.0404092	3.685	-0.23133	0.00877587	0.105488	4.66763	-0.23133
ENSGALG00000014973	GPR156	chr1	79376821	79384556	+	protein_coding	G protein-coupled receptor 156 [Source:HGNC Symbol;Acc:HGNC:20844]	-3.24466	0.0813691	0.000775587	0.0153944	0	0.0813691	1	1	-5.29539	0.0813691	2.40562e-05	0.00236102	-4.51475	0.0813691	8.81884e-05	0.0031093	-2.79453	0.0813691	0.0015408	0.0432698	0	0.0813691	1	1	3.2477	0.0813691	0.0160524	0.183361	-2.07249	0.0813691	0.286865	0.80578	-1.28055	0.0813691	0.492305	0.925428	0.433362	0.0813691	0.765868	0.965892	3.18535	0.0813691
ENSGALG00000014988	POPDC2	chr1	79597189	79606955	+	protein_coding	popeye domain-containing protein 2 [Source:RefSeq peptide;Acc:NP_996747]	-3.91256	1.97076	0.00284347	0.0370113	-4.41646	1.97076	0.0009485	0.0133502	-1.22058	1.97076	0.301437	0.740537	-0.587239	1.97076	0.590409	0.873951	3.86933	1.97076	0.00105496	0.0340906	-0.0706212	1.97076	0.892548	0.989143	-0.505331	1.97076	0.748595	0.988045	2.6914	1.97076	0.102325	0.558495	3.32606	1.97076	0.0564491	0.403025	7.8048	1.97076	2.01851e-06	0.000739476	3.8381	1.97076
ENSGALG00000015287	LNP1	chr1	84288844	84301834	+	protein_coding	leukemia NUP98 fusion partner 1 [Source:HGNC Symbol;Acc:HGNC:28014]	-3.37369	-0.031825	4.33125e-05	0.00200306	0	-0.031825	1	1	0	-0.031825	1	1	0	-0.031825	1	1	0	-0.031825	1	1	0	-0.031825	1	1	3.37677	-0.031825	0.00278681	0.0609377	3.3808	-0.031825	0.00324646	0.089773	3.39713	-0.031825	0.00418652	0.0825285	3.38033	-0.031825	0.000922424	0.0276611	3.31373	-0.031825
ENSGALG00000015293	TMEM45A	chr1	84325490	84334210	+	protein_coding	transmembrane protein 45A [Source:RefSeq peptide;Acc:NP_001264972]	-2.79634	0.876493	0.000385401	0.00944863	-2.99135	0.876493	0.000230151	0.00463689	-5.38663	0.876493	8.78975e-07	0.000219717	-6.15472	0.876493	1.46389e-07	2.29138e-05	-4.09743	0.876493	1.44248e-05	0.00237484	-5.8071	0.876493	3.3362e-07	5.22206e-05	-0.216721	0.876493	0.910361	1	-2.61239	0.876493	0.109608	0.572151	-3.37084	0.876493	0.047632	0.367648	-1.32042	0.876493	0.384696	0.795299	-3.07657	0.876493
ENSGALG00000015398		chr1	88134548	88146089	-	protein_coding	Uncharacterized protein [Source:UniProtKB/TrEMBL;Acc:E1C4A1]	-3.56792	-0.288979	7.59047e-05	0.00299497	-3.08199	-0.288979	0.00022915	0.00462324	0	-0.288979	1	1	0	-0.288979	1	1	0	-0.288979	1	1	-2.21365	-0.288979	0.00185639	0.0337276	0.464197	-0.288979	0.76052	0.991357	3.57512	-0.288979	0.00462839	0.108432	3.59165	-0.288979	0.00585975	0.0997207	3.57464	-0.288979	0.00135157	0.0342557	1.28627	-0.288979
ENSGALG00000015822	MAP3K7CL	chr1	103363914	103393291	+	protein_coding	MAP3K7 C-terminal like [Source:HGNC Symbol;Acc:HGNC:16457]	-4.35109	0.305281	0.00217853	0.0308766	2.25668	0.305281	0.0280677	0.146032	2.25909	0.305281	0.0315143	0.233124	1.43115	0.305281	0.267308	0.626342	2.26054	0.305281	0.0129931	0.169166	2.21645	0.305281	0.0368291	0.220417	6.63074	0.305281	0.000168747	0.0153098	6.63516	0.305281	0.000208452	0.0233228	5.79954	0.305281	0.00378877	0.0774905	6.63464	0.305281	3.05031e-05	0.00394987	6.56156	0.305281
ENSGALG00000015888		chr1	104373632	104395666	+	protein_coding	Uncharacterized protein [Source:UniProtKB/TrEMBL;Acc:F1NXQ0]	-4.10078	0.346957	0.00182933	0.0275444	-1.44925	0.346957	0.20796	0.505492	-2.59732	0.346957	0.032777	0.238623	-0.387893	0.346957	0.681535	0.916642	1.04076	0.346957	0.355282	0.836851	2.05767	0.346957	0.0354338	0.214318	2.64814	0.346957	0.112735	0.536755	1.49946	0.346957	0.363078	0.854883	3.71657	0.346957	0.0389181	0.324941	5.14969	0.346957	0.00121047	0.0322278	6.15078	0.346957
ENSGALG00000022819	PCP4	chr1	107560209	107560977	+	protein_coding	Purkinje cell protein 4 [Source:HGNC Symbol;Acc:HGNC:8742]	-3.23722	3.49179	1.84521e-11	9.73451e-09	-4.78544	3.49179	2.57215e-21	3.3307e-18	-3.05285	3.49179	2.05961e-10	2.93371e-07	-4.34319	3.49179	4.58794e-18	9.33581e-15	-2.5089	3.49179	4.84241e-08	6.89752e-05	-4.06917	3.49179	2.29385e-16	1.08912e-12	-1.54922	3.49179	0.00598437	0.100284	0.183589	3.49179	0.740872	0.989217	-1.1064	3.49179	0.0503619	0.378171	0.727663	3.49179	0.161344	0.550465	-0.834822	3.49179
ENSGALG00000016215	CXorf36	chr1	110128634	110143679	+	protein_coding	chromosome X open reading frame 36 [Source:HGNC Symbol;Acc:HGNC:25866]	-5.8504	2.12943	0.000198562	0.00595435	-2.96992	2.12943	0.0325932	0.162214	0.0459414	2.12943	1	1	-2.72583	2.12943	0.0497055	0.247295	0.355425	2.12943	0.833482	0.994886	3.2811	2.12943	0.0113313	0.106892	2.87835	2.12943	0.120194	0.552485	5.89715	2.12943	0.00517216	0.11394	3.12412	2.12943	0.11058	0.570944	6.20725	2.12943	0.00117818	0.031724	9.13313	2.12943
ENSGALG00000019157	SMPX	chr1	118550327	118558867	+	protein_coding	small muscle protein, X-linked [Source:HGNC Symbol;Acc:HGNC:11122]	-3.63409	0.143044	8.67756e-05	0.00330953	-6.08117	0.143044	4.23178e-07	3.1725e-05	0	0.143044	1	1	0	0.143044	1	1	0	0.143044	1	1	0	0.143044	1	1	-2.47166	0.143044	0.153416	0.618526	3.64132	0.143044	0.00491673	0.112518	3.65792	0.143044	0.0064053	0.10515	3.64084	0.143044	0.00149686	0.0366645	3.57308	0.143044
ENSGALG00000016635	MXRA5	chr1	127679910	127698770	+	protein_coding	matrix-remodelling associated 5 [Source:HGNC Symbol;Acc:HGNC:7539]	-4.77101	4.30614	5.98807e-06	0.000454425	-5.23268	4.30614	1.03227e-06	6.50606e-05	-2.78105	4.30614	0.00478388	0.0724911	-3.22291	4.30614	0.00136284	0.022946	-2.23338	4.30614	0.0182088	0.208326	-0.951705	4.30614	0.312751	0.69035	-0.462196	4.30614	0.697563	0.976649	1.98957	4.30614	0.104388	0.563221	1.54796	4.30614	0.213974	0.732654	2.53731	4.30614	0.0266559	0.210586	3.8178	4.30614
ENSGALG00000016734	SLC9A7	chr1	129620479	129659911	+	protein_coding	solute carrier family 9, subfamily A (NHE7, cation proton antiporter 7), member 7 [Source:HGNC Symbol;Acc:HGNC:17123]	-2.91367	3.61201	0.00300382	0.038408	-1.30364	3.61201	0.166254	0.446984	-0.831963	3.61201	0.368483	0.791178	-1.24639	3.61201	0.19062	0.533352	-1.58196	3.61201	0.0863717	0.49829	-1.39877	3.61201	0.142351	0.474946	1.60991	3.61201	0.175447	0.654311	2.08165	3.61201	0.0866169	0.522342	1.6673	3.61201	0.1772	0.690713	1.3316	3.61201	0.222283	0.643583	1.51429	3.61201
ENSGALG00000016774	NPAS2	chr1	132655000	132723188	+	protein_coding	neuronal PAS domain-containing protein 2 [Source:RefSeq peptide;Acc:NP_001025713]	-2.73545	-0.231073	0.00023114	0.00659792	-3.17243	-0.231073	7.43393e-05	0.00200547	-0.413432	-0.231073	0.323559	0.759121	0	-0.231073	1	1	-1.0016	-0.231073	0.0386351	0.326405	0	-0.231073	1	1	-0.459117	-0.231073	0.751949	0.989483	2.32123	-0.231073	0.0457946	0.375046	2.75751	-0.231073	0.0103198	0.137765	1.72629	-0.231073	0.110898	0.460265	2.6791	-0.231073
ENSGALG00000016832	PROZ	chr1	136903332	136910194	-	protein_coding	protein Z, vitamin K-dependent plasma glycoprotein [Source:HGNC Symbol;Acc:HGNC:9460]	-4.52109	0.709818	0.00038361	0.00942092	-3.78383	0.709818	0.00184215	0.0214903	-3.19602	0.709818	0.00692621	0.0916886	-2.47487	0.709818	0.0304603	0.180857	-0.617891	0.709818	0.530659	0.917627	1.78385	0.709818	0.0451861	0.249308	0.730907	0.709818	0.635114	0.959523	1.31985	0.709818	0.399321	0.870493	2.0451	0.709818	0.213803	0.732422	3.90251	0.709818	0.00957536	0.111249	6.29365	0.709818
ENSGALG00000016904	SLITRK6	chr1	149478164	149480686	+	protein_coding	SLIT and NTRK-like family, member 6 [Source:HGNC Symbol;Acc:HGNC:23503]	-4.04742	0.871098	0.00365007	0.0439354	-1.6614	0.871098	0.163543	0.442957	-2.63151	0.871098	0.0414217	0.275449	-3.98621	0.871098	0.00425363	0.0500122	-1.1119	0.871098	0.328936	0.820554	-4.17588	0.871098	0.00283872	0.0449275	2.38181	0.871098	0.180459	0.662429	1.41134	0.871098	0.421454	0.881415	0.0589556	0.871098	0.984878	1	2.93348	0.871098	0.0720515	0.365751	-0.147429	0.871098
ENSGALG00000016920	LMO7	chr1	154061425	154157924	-	protein_coding	LIM domain 7 [Source:HGNC Symbol;Acc:HGNC:6646]	-2.43295	6.12071	0.000473053	0.0108565	-1.60231	6.12071	0.0193843	0.112606	-0.586051	6.12071	0.383426	0.803392	-1.66467	6.12071	0.0169231	0.124825	-0.104759	6.12071	0.853293	0.999698	0.416499	6.12071	0.611458	0.889295	0.830621	6.12071	0.31219	0.795936	1.84689	6.12071	0.029593	0.294977	0.768271	6.12071	0.365836	0.863172	2.32819	6.12071	0.00347772	0.0608996	2.84938	6.12071
ENSGALG00000017034	FKHR	chr1	169877052	169935660	+	protein_coding	Gallus gallus forkhead box O1 (FOXO1), mRNA. [Source:RefSeq mRNA;Acc:NM_204328]	-4.41386	3.12676	1.88316e-07	2.82355e-05	-3.54737	3.12676	1.52764e-05	0.000579277	-3.71531	3.12676	6.99182e-06	0.000957611	-4.08806	3.12676	1.24363e-06	0.00013055	-2.05726	3.12676	0.00715093	0.115703	-2.86026	3.12676	0.000408828	0.0122856	0.865519	3.12676	0.365955	0.842402	0.697693	3.12676	0.469103	0.908238	0.325443	3.12676	0.744807	0.998028	2.35601	3.12676	0.0108045	0.120602	1.55044	3.12676
ENSGALG00000017089	SLC46A3	chr1	175029983	175043799	+	protein_coding	solute carrier family 46 member 3 precursor [Source:RefSeq peptide;Acc:NP_001025999]	-3.61445	0.363691	8.24446e-05	0.00319114	-0.846501	0.363691	0.202172	0.497536	0.365602	0.363691	0.797153	0.974022	-4.50105	0.363691	5.10594e-06	0.00035445	-3.18692	0.363691	0.000269549	0.0138609	-4.08572	0.363691	2.26118e-05	0.00144585	2.7626	0.363691	0.0261606	0.246671	3.98933	0.363691	0.00102806	0.0512648	-0.892212	0.363691	0.485249	0.922747	0.41754	0.363691	0.713673	0.948811	-0.511462	0.363691
ENSGALG00000017205	ENDOD1	chr1	184706330	184712962	-	protein_coding	endonuclease domain containing 1 [Source:HGNC Symbol;Acc:HGNC:29129]	-4.65357	0.0268701	9.50058e-06	0.000660128	-1.14946	0.0268701	0.0371258	0.1771	-4.3081	0.0268701	2.12977e-05	0.00226151	0	0.0268701	1	1	-3.36179	0.0268701	0.000141759	0.00936182	-3.62492	0.0268701	9.81863e-05	0.00434337	3.4918	0.0268701	0.0271833	0.251435	0.324959	0.0268701	0.844503	1	4.67847	0.0268701	0.00200804	0.0555383	1.2743	0.0268701	0.390657	0.798926	0.956385	0.0268701
ENSGALG00000017212	GPR83	chr1	184903995	184906943	+	protein_coding	probable G-protein coupled receptor 83 precursor [Source:RefSeq peptide;Acc:NP_001243067]	-3.67601	-0.321201	3.08238e-05	0.00155817	0	-0.321201	1	1	-2.30718	-0.321201	0.00110134	0.0293772	0	-0.321201	1	1	-0.447318	-0.321201	0.222295	0.726233	0	-0.321201	1	1	3.67915	-0.321201	0.00233711	0.0562035	1.3524	-0.321201	0.345137	0.843692	3.69991	-0.321201	0.00362296	0.0758903	3.22801	-0.321201	0.00828631	0.100967	3.61482	-0.321201
ENSGALG00000017242	7	chr1	187935346	187939781	+	protein_coding	Frizzled-4 [Source:UniProtKB/Swiss-Prot;Acc:Q9IA05]	-2.05117	3.68617	0.00189714	0.0280611	-3.70891	3.68617	5.92505e-08	6.20562e-06	-2.15598	3.68617	0.00112373	0.0295288	-2.88612	3.68617	2.02101e-05	0.000979161	-1.92504	3.68617	0.0024738	0.0568547	-1.87998	3.68617	0.00464314	0.0607318	-1.65809	3.68617	0.0389929	0.307879	-0.105059	3.68617	0.893834	1	-0.835113	3.68617	0.294763	0.817374	0.125917	3.68617	0.853965	0.994436	0.170317	3.68617
ENSGALG00000017266	KCTD14	chr1	192082578	192085935	+	protein_coding	BTB/POZ domain-containing protein KCTD14 [Source:RefSeq peptide;Acc:NP_001264766]	-3.09787	-0.162387	0.000194044	0.00584346	-3.29279	-0.162387	0.000122619	0.00291583	-3.38453	-0.162387	0.000104797	0.00641461	0	-0.162387	1	1	0	-0.162387	1	1	0	-0.162387	1	1	-0.217181	-0.162387	0.891075	1	-0.306453	-0.162387	0.847274	1	3.1208	-0.162387	0.00960239	0.133701	3.10436	-0.162387	0.00256407	0.0503759	3.03928	-0.162387
ENSGALG00000025438	gga-mir-1600	chr1	193524356	193524435	+	miRNA	gga-mir-1600 [Source:miRBase;Acc:MI0007327]	-2.33004	0.0472485	0.00356246	0.0434078	-0.0976676	0.0472485	0.890126	0.97628	0.217318	0.0472485	0.848109	0.986544	-0.480015	0.0472485	0.515409	0.833976	-0.288069	0.0472485	0.682128	0.963343	-1.48682	0.0472485	0.0600164	0.295804	2.23253	0.0472485	0.0255259	0.242718	2.5494	0.0472485	0.0107961	0.170611	1.85211	0.0472485	0.0725318	0.460197	2.04213	0.0472485	0.0259853	0.20747	0.831448	0.0472485
ENSGALG00000014170		chr1	193979553	194000178	-	protein_coding	Uncharacterized protein [Source:UniProtKB/TrEMBL;Acc:F1NZ99]	-4.63433	0.645981	0.000206381	0.00613713	-3.38589	0.645981	0.00283845	0.0292977	-4.69332	0.645981	0.000197124	0.00961587	0.841332	0.645981	0.243016	0.59966	0.836591	0.645981	0.167905	0.655782	0.590494	0.645981	0.548576	0.857586	1.23621	0.645981	0.444631	0.888669	-0.0704933	0.645981	0.968303	1	5.50516	0.645981	0.00067623	0.0342783	5.487	0.645981	7.98144e-05	0.00705759	5.19208	0.645981
ENSGALG00000022696	KCNE3	chr1	195076942	195078728	+	protein_coding	potassium channel, voltage gated subfamily E regulatory beta subunit 3 [Source:HGNC Symbol;Acc:HGNC:6243]	-4.17721	-0.267613	3.08484e-05	0.00155817	0	-0.267613	1	1	-1.84322	-0.267613	0.00605958	0.0844396	0	-0.267613	1	1	-1.94892	-0.267613	0.00420863	0.080901	0	-0.267613	1	1	4.18043	-0.267613	0.0024131	0.0570966	2.32004	-0.267613	0.146078	0.643992	4.2017	-0.267613	0.00377117	0.0774905	2.21498	-0.267613	0.12758	0.493309	4.11447	-0.267613
ENSGALG00000027043	KCNH2	chr2	326977	336833	+	protein_coding	potassium channel, voltage gated eag related subfamily H, member 2 [Source:HGNC Symbol;Acc:HGNC:6251]	-2.36441	-0.287657	0.000811755	0.0157673	-0.756786	-0.287657	0.104135	0.340831	-2.50304	-0.287657	0.00063783	0.0204623	-3.24662	-0.287657	8.65417e-05	0.00306642	0	-0.287657	1	1	-1.19238	-0.287657	0.0273317	0.183551	1.59926	-0.287657	0.207532	0.697394	-0.156738	-0.287657	0.944016	1	-0.892808	-0.287657	0.547496	0.948728	2.37033	-0.287657	0.0067814	0.0901908	1.11363	-0.287657
ENSGALG00000028939	AOC1	chr2	337796	340851	-	protein_coding	amine oxidase, copper containing 1 [Source:HGNC Symbol;Acc:HGNC:80]	-5.31483	-0.0616088	7.21213e-06	0.000532277	-3.39773	-0.0616088	0.000297874	0.00565723	-0.572509	-0.0616088	0.194397	0.617331	-2.10323	-0.0616088	0.00463657	0.0530469	-1.40667	-0.0616088	0.018524	0.209576	0	-0.0616088	1	1	1.89494	-0.0616088	0.284294	0.773542	4.74015	-0.0616088	0.00829859	0.147941	3.20981	-0.0616088	0.0889114	0.511905	3.8982	-0.0616088	0.017393	0.165054	5.25004	-0.0616088
ENSGALG00000004919	SSPO	chr2	407640	442670	+	protein_coding	SCO-spondin [Source:HGNC Symbol;Acc:HGNC:21998]	-2.77476	-0.182192	0.00107137	0.0190689	0	-0.182192	1	1	0	-0.182192	1	1	-4.93648	-0.182192	1.73428e-05	0.000869825	0	-0.182192	1	1	0	-0.182192	1	1	2.77768	-0.182192	0.0193553	0.204358	2.78149	-0.182192	0.0218838	0.24917	-2.17357	-0.182192	0.226931	0.749219	2.78104	-0.182192	0.00868764	0.104781	2.71812	-0.182192
ENSGALG00000005209	AQP1	chr2	1094833	1112902	+	protein_coding	aquaporin 1 (Colton blood group) [Source:RefSeq peptide;Acc:NP_001034542]	-4.72097	3.65426	0.000131834	0.00448173	-2.96758	3.65426	0.0103784	0.073567	-2.71717	3.65426	0.018376	0.169138	-0.523951	3.65426	0.603693	0.881135	-0.613196	3.65426	0.551533	0.923764	1.73952	3.65426	0.215508	0.579859	1.75302	3.65426	0.219852	0.713186	2.0035	3.65426	0.168186	0.679556	4.19727	3.65426	0.0103596	0.138037	4.10774	3.65426	0.00413944	0.0675397	6.45973	3.65426
ENSGALG00000006025	XIRP1	chr2	4944068	4977259	-	protein_coding	xin actin-binding repeat-containing protein 1 [Source:RefSeq peptide;Acc:NP_989679]	-4.14372	1.9458	8.97239e-05	0.00338102	-9.20471	1.9458	2.10601e-09	3.74975e-07	0.126367	1.9458	1	1	-0.537905	1.9458	0.376036	0.735429	0.126521	1.9458	1	1	0.12188	1.9458	1	1	-5.08375	1.9458	0.00984717	0.136178	4.27939	1.9458	0.00238081	0.0743552	3.61825	1.9458	0.0213072	0.22417	4.27889	1.9458	0.000604904	0.0215946	4.20895	1.9458
ENSGALG00000025919	BAMBI	chr2	15230158	15236740	-	protein_coding	BMP and activin membrane-bound inhibitor homolog precursor [Source:RefSeq peptide;Acc:NP_001182330]	-2.25973	6.60568	2.49759e-05	0.00135611	-3.61456	6.60568	5.36505e-11	1.49843e-08	0.36199	6.60568	0.543587	0.886794	-1.77969	6.60568	0.000989304	0.0183485	0.177454	6.60568	0.751746	0.979685	-1.24887	6.60568	0.0200317	0.153652	-1.35486	6.60568	0.034209	0.283628	2.62174	6.60568	8.91262e-05	0.0155801	0.480037	6.60568	0.458701	0.910012	2.4372	6.60568	7.32026e-05	0.00668396	1.01078	6.60568
ENSGALG00000007588	GAD2	chr2	16147743	16180423	-	protein_coding	glutamate decarboxylase 2 (pancreatic islets and brain, 65kDa) [Source:HGNC Symbol;Acc:HGNC:4093]	-5.11298	0.806326	0.00016916	0.0054025	-4.9899	0.806326	0.000224582	0.0045569	-0.613639	0.806326	0.54812	0.889287	1.44324	0.806326	0.100093	0.375586	-3.62023	0.806326	0.00329488	0.0686143	1.40138	0.806326	0.102224	0.395888	0.114337	0.806326	0.943347	1	4.49835	0.806326	0.0123795	0.181339	6.58774	0.806326	0.000197987	0.0193159	1.48624	0.806326	0.320971	0.744246	6.49632	0.806326
ENSGALG00000008629		chr2	19455261	19499773	-	protein_coding	Uncharacterized protein [Source:UniProtKB/TrEMBL;Acc:F1NLS1]	-4.88259	1.03737	0.00356686	0.0434243	2.1365	1.03737	0.133583	0.393457	-2.68599	1.03737	0.0750426	0.381877	-2.75258	1.03737	0.0684858	0.29887	-2.51623	1.03737	0.0865253	0.498726	2.50631	1.03737	0.0496801	0.26454	7.03596	1.03737	0.00170069	0.0486439	2.19365	1.03737	0.293685	0.811458	2.12917	1.03737	0.326061	0.837209	2.36375	1.03737	0.206731	0.620447	7.38549	1.03737
ENSGALG00000008997	STEAP4	chr2	20889645	20894978	-	protein_coding	STEAP family member 4 [Source:HGNC Symbol;Acc:HGNC:21923]	-5.93625	0.359365	2.24145e-05	0.00126969	-4.83132	0.359365	0.000115848	0.00278739	0	0.359365	1	1	-4.45556	0.359365	0.000211376	0.00585839	-3.86095	0.359365	0.000476061	0.0199442	0	0.359365	1	1	1.08114	0.359365	0.597343	0.948346	5.944	0.359365	0.00258336	0.0777957	1.47261	0.359365	0.499924	0.929259	2.05719	0.359365	0.26894	0.697879	5.87087	0.359365
ENSGALG00000009512	TFPI2	chr2	23431045	23434937	-	protein_coding	tissue factor pathway inhibitor 2 [Source:HGNC Symbol;Acc:HGNC:11761]	-3.8948	0.409022	3.98457e-06	0.000322478	-5.45905	0.409022	3.8896e-08	4.36248e-06	-3.09667	0.409022	5.02382e-05	0.00381544	-4.8422	0.409022	2.56211e-07	3.44289e-05	0	0.409022	1	1	-3.60574	0.409022	1.01891e-05	0.000806296	-1.58857	0.409022	0.257668	0.751775	0.779335	0.409022	0.568957	0.944273	-0.957169	0.409022	0.486088	0.923302	3.90165	0.409022	0.00016479	0.0104323	0.218665	0.409022
ENSGALG00000023195	DLX6	chr2	24572105	24577130	+	protein_coding	distal-less homeobox 6 [Source:RefSeq peptide;Acc:NP_001074359]	-4.44675	2.5592	2.25767e-06	0.000210184	-6.32636	2.5592	4.86023e-10	1.00332e-07	-2.14851	2.5592	0.0133504	0.139518	-4.23043	2.5592	6.47365e-06	0.000413501	-0.898758	2.5592	0.272104	0.777191	-1.95451	2.5592	0.0237692	0.168842	-1.88247	2.5592	0.0907492	0.480278	2.29644	2.5592	0.040265	0.352294	0.215323	2.5592	0.850367	1	3.54733	2.5592	0.00100359	0.0291737	2.48391	2.5592
ENSGALG00000009737	tac1	chr2	24773218	24779911	+	protein_coding	Uncharacterized protein [Source:UniProtKB/TrEMBL;Acc:F1NWH4]	-6.21198	0.805092	9.20217e-08	1.59848e-05	-6.98969	0.805092	1.45898e-08	1.83909e-06	-1.97632	0.805092	0.00636016	0.0871936	-0.274882	0.805092	0.686567	0.918889	-0.380513	0.805092	0.400939	0.858992	-3.96721	0.805092	2.00337e-05	0.00133346	-0.802249	0.805092	0.615484	0.951388	4.22244	0.805092	0.0194732	0.233876	5.95673	0.805092	0.000466041	0.0283907	5.83243	0.805092	9.45457e-05	0.00778445	2.17055	0.805092
ENSGALG00000026059	TWIST1	chr2	29699892	29701106	-	protein_coding	twist family bHLH transcription factor 1 [Source:HGNC Symbol;Acc:HGNC:12428]	-2.07548	1.93621	6.26095e-06	0.000469374	-2.71091	1.93621	4.31244e-09	6.67679e-07	-2.0752	1.93621	6.43346e-06	0.000907309	-2.63651	1.93621	1.76151e-08	3.92046e-06	-1.29548	1.93621	0.00325843	0.0679547	-1.49797	1.93621	0.00126004	0.0261221	-0.636311	1.93621	0.237365	0.72977	-0.000408415	1.93621	0.996451	1	-0.561434	1.93621	0.302778	0.823751	0.779561	1.93621	0.1232	0.484249	0.575128	1.93621
ENSGALG00000011022	GnIH	chr2	31933788	31937355	-	protein_coding	FMRFamide-related peptides precursor [Source:RefSeq peptide;Acc:NP_989694]	-2.89184	-0.285974	0.000275585	0.00744865	0	-0.285974	1	1	-3.28561	-0.285974	0.000162489	0.00864897	0	-0.285974	1	1	0	-0.285974	1	1	-2.93637	-0.285974	0.000274122	0.00931884	2.89479	-0.285974	0.00834145	0.121987	-0.413218	-0.285974	0.783851	0.998835	2.91428	-0.285974	0.0117902	0.15116	2.89819	-0.285974	0.00324238	0.0580936	-0.109886	-0.285974
ENSGALG00000028090	TOPAZ1	chr2	41236477	41280987	-	protein_coding	testis and ovary specific PAZ domain containing 1 [Source:HGNC Symbol;Acc:HGNC:24746]	-3.89823	0.0917802	0.000892352	0.0167908	-2.04743	0.0917802	0.0426626	0.193223	0.73258	0.0917802	0.394515	0.809692	0.955328	0.0917802	0.2021	0.54783	0.950197	0.0917802	0.111567	0.561702	0.923459	0.0917802	0.221436	0.587561	1.84142	0.0917802	0.232263	0.725199	4.6447	0.0917802	0.00186677	0.066979	4.88307	0.0917802	0.000957686	0.0387085	4.86514	0.0917802	0.000128728	0.00891796	4.79391	0.0917802
ENSGALG00000011888	TGM4	chr2	43743131	43753642	-	protein_coding	protein-glutamine gamma-glutamyltransferase 4 [Source:RefSeq peptide;Acc:NP_001006368]	-4.9751	0.339696	0.000206007	0.00613713	-3.5589	0.339696	0.00142241	0.0178824	-5.3849	0.339696	0.000123745	0.00722384	-5.35573	0.339696	0.000125592	0.00402008	0	0.339696	1	1	0	0.339696	1	1	1.39375	0.339696	0.516474	0.920351	-0.431027	0.339696	0.845428	1	-0.389853	0.339696	0.850319	1	4.98221	0.339696	0.00298709	0.0549008	4.91076	0.339696
ENSGALG00000011973	SUSD5	chr2	45087235	45129827	-	protein_coding	sushi domain containing 5 [Source:HGNC Symbol;Acc:HGNC:29061]	-3.47973	0.0550472	0.00010092	0.00369539	-3.84545	0.0550472	4.2617e-05	0.00130827	-3.75876	0.0550472	5.59509e-05	0.00412935	-2.33708	0.0550472	0.00145345	0.0239617	-1.85155	0.0550472	0.00412043	0.0798522	-4.34428	0.0550472	1.51609e-05	0.00112475	-0.388811	0.0550472	0.81618	1	-0.29925	0.0550472	0.856051	1	1.13796	0.0550472	0.468048	0.914326	1.6151	0.0550472	0.230076	0.653871	-0.933736	0.0550472
ENSGALG00000012226	PPP1R17	chr2	49067176	49085386	-	protein_coding	protein phosphatase 1, regulatory subunit 17 [Source:HGNC Symbol;Acc:HGNC:16973]	-2.97842	5.90092	0.000212869	0.00625175	-2.69425	5.90092	0.000716968	0.0108643	-1.77118	5.90092	0.0241548	0.19837	-3.64788	5.90092	1.00421e-05	0.000572159	-3.5308	5.90092	9.62017e-06	0.00180302	-6.06978	5.90092	1.42266e-11	2.2516e-08	0.283991	5.90092	0.761894	0.992357	1.20711	5.90092	0.208129	0.734359	-0.669542	5.90092	0.483219	0.92118	-0.55254	5.90092	0.556817	0.894535	-3.09195	5.90092
ENSGALG00000012801	LY86	chr2	64976838	65001770	-	protein_coding	lymphocyte antigen 86 precursor [Source:RefSeq peptide;Acc:NP_001004399]	-4.31249	1.81258	0.00155695	0.0244781	-1.56211	1.81258	0.199411	0.493213	-0.534969	1.81258	0.612407	0.916601	-2.27689	1.81258	0.0720918	0.307356	-1.17925	1.81258	0.315261	0.81035	3.45784	1.81258	0.00517472	0.0655772	2.74904	1.81258	0.103172	0.51366	3.77747	1.81258	0.0364112	0.333961	2.03531	1.81258	0.237844	0.760301	3.13252	1.81258	0.0449294	0.284287	7.77312	1.81258
ENSGALG00000028813	NRN1	chr2	65203624	65210310	+	protein_coding	neuritin precursor [Source:RefSeq peptide;Acc:NP_001185660]	-3.09486	1.31604	0.00110391	0.0195089	-4.22348	1.31604	2.06966e-05	0.000731519	-2.93657	1.31604	0.0018132	0.039251	-4.47332	1.31604	9.7054e-06	0.000555196	-1.20113	1.31604	0.167796	0.655716	-3.47045	1.31604	0.000322189	0.0104935	-1.1329	1.31604	0.334486	0.819756	0.154885	1.31604	0.898208	1	-1.38039	1.31604	0.246286	0.766965	1.89209	1.31604	0.0796262	0.389357	-0.387964	1.31604
ENSGALG00000019551	OVALY	chr2	67790408	67796318	-	protein_coding	ovalbumin-related protein Y [Source:RefSeq peptide;Acc:NP_001026172]	-2.82138	-0.378017	0.00024204	0.00680004	0	-0.378017	1	1	0	-0.378017	1	1	0	-0.378017	1	1	0	-0.378017	1	1	0	-0.378017	1	1	2.8243	-0.378017	0.00761517	0.114804	2.82813	-0.378017	0.00884795	0.152662	2.84364	-0.378017	0.0107699	0.142175	2.82768	-0.378017	0.00292448	0.0540289	2.76451	-0.378017
ENSGALG00000013060	ADCY2	chr2	79220949	79424359	-	protein_coding	adenylate cyclase 2 (brain) [Source:HGNC Symbol;Acc:HGNC:233]	-3.81335	3.40061	0.000580856	0.0125801	-2.63013	3.40061	0.013605	0.0885289	-1.26123	3.40061	0.219362	0.651636	-2.81937	3.40061	0.00921154	0.0845654	-2.26908	3.40061	0.0276855	0.268781	-0.4974	3.40061	0.601612	0.88473	1.18284	3.40061	0.362784	0.840611	2.55193	3.40061	0.0619478	0.439654	0.993868	3.40061	0.46251	0.912852	1.544	3.40061	0.201741	0.613978	3.31476	3.40061
ENSGALG00000013079	ABCA13	chr2	79980293	80095740	+	protein_coding	ATP-binding cassette, sub-family A (ABC1), member 13 [Source:HGNC Symbol;Acc:HGNC:14638]	-4.60119	1.29694	2.45836e-05	0.001352	-6.70947	1.29694	2.46493e-07	2.08991e-05	-0.627938	1.29694	0.26435	0.701221	-7.49729	1.29694	4.72216e-08	8.96833e-06	0.131831	1.29694	1	1	-5.35386	1.29694	5.1493e-06	0.000485739	-2.13071	1.29694	0.209485	0.700223	3.97052	1.29694	0.0123769	0.181339	-2.90532	1.29694	0.0989473	0.540624	4.74184	1.29694	0.000244557	0.0134497	-0.8191	1.29694
ENSGALG00000026011	GALR	chr2	90400452	90419566	-	protein_coding	galanin receptor type 1 [Source:RefSeq peptide;Acc:NP_001121534]	-2.69814	-0.235978	0.000793621	0.0156353	-1.64629	-0.235978	0.00931204	0.0678469	0	-0.235978	1	1	-3.49399	-0.235978	0.000154232	0.00468417	0	-0.235978	1	1	0	-0.235978	1	1	1.03556	-0.235978	0.469183	0.898781	2.7048	-0.235978	0.0181577	0.22291	-0.805967	-0.235978	0.615272	0.968187	2.70436	-0.235978	0.00692603	0.091601	2.64205	-0.235978
ENSGALG00000014904	CLUL1	chr2	101615896	101625416	-	protein_coding	clusterin-like 1 (retinal) [Source:HGNC Symbol;Acc:HGNC:2096]	-3.4016	1.0604	3.22666e-05	0.00160701	-3.34674	1.0604	3.85148e-05	0.00119783	0	1.0604	1	1	-2.61094	1.0604	0.000337989	0.0083437	0	1.0604	1	1	0	1.0604	1	1	0.0325448	1.0604	0.995308	1	3.40873	1.0604	0.00271973	0.0803731	0.784696	1.0604	0.594079	0.963238	3.40825	1.0604	0.000714501	0.0239467	3.34152	1.0604
ENSGALG00000014938	ABHD3	chr2	102106447	102127328	-	protein_coding	abhydrolase domain containing 3 [Source:HGNC Symbol;Acc:HGNC:18718]	-4.21483	0.295134	9.30526e-05	0.00347885	-5.86763	0.295134	4.76591e-06	0.000235714	-2.86628	0.295134	0.00124204	0.0315265	-4.48095	0.295134	5.94992e-05	0.00223756	0	0.295134	1	1	-3.30624	0.295134	0.000523344	0.0144748	-1.67722	0.295134	0.371848	0.846227	1.33045	0.295134	0.452309	0.898936	-0.275193	0.295134	0.874574	1	4.22178	0.295134	0.00163947	0.0385557	0.837469	0.295134
ENSGALG00000015153		chr2	105917552	105952043	-	protein_coding	Uncharacterized protein [Source:UniProtKB/TrEMBL;Acc:F1NU85]	-4.26064	0.0122028	3.25127e-06	0.000277312	-1.17284	0.0122028	0.0192581	0.112137	-1.68704	0.0122028	0.00467214	0.0716361	0	0.0122028	1	1	0	0.0122028	1	1	0	0.0122028	1	1	3.07525	0.0122028	0.0281987	0.256982	2.56062	0.0122028	0.0704254	0.468204	4.28521	0.0122028	0.00104783	0.0399074	4.2676	0.0122028	0.000151405	0.0099383	4.19768	0.0122028
ENSGALG00000015520	TRIM55	chr2	114674302	114710966	+	protein_coding	tripartite motif-containing protein 55 [Source:RefSeq peptide;Acc:NP_001186333]	-5.91958	1.99125	2.99847e-05	0.00153083	-9.11876	1.99125	1.82589e-07	1.60543e-05	0.129186	1.99125	1	1	-5.24621	1.99125	9.1543e-05	0.0032196	-0.0438222	1.99125	1	1	0.124619	1.99125	1	1	-3.22176	1.99125	0.131421	0.576167	6.0584	1.99125	0.00153858	0.0607952	0.665373	1.99125	0.753632	1	5.88156	1.99125	0.000881106	0.0269323	5.98517	1.99125
ENSGALG00000019470	MSC	chr2	116915841	116918080	-	protein_coding	musculin [Source:HGNC Symbol;Acc:HGNC:7321]	-4.66132	4.04485	4.20313e-05	0.00195651	-3.07736	4.04485	0.0041793	0.038456	-3.07046	4.04485	0.00436784	0.0691977	-3.3958	4.04485	0.00194553	0.0290788	-2.17556	4.04485	0.0333923	0.301038	-1.51628	4.04485	0.144479	0.479262	1.58358	4.04485	0.22552	0.720732	1.59054	4.04485	0.227906	0.7563	1.2654	4.04485	0.34894	0.854591	2.48551	4.04485	0.0451378	0.284362	3.14377	4.04485
ENSGALG00000015670	HNF4G	chr2	118421432	118442821	+	protein_coding	hepatocyte nuclear factor 4, gamma [Source:HGNC Symbol;Acc:HGNC:5026]	-2.37266	0.0805804	0.000767663	0.0153576	1.74885	0.0805804	0.024738	0.133675	1.95087	0.0805804	0.00777979	0.0985901	1.81562	0.0805804	0.0161465	0.121495	0.886928	0.0805804	0.206431	0.705573	1.28385	0.0805804	0.115656	0.423825	4.13094	0.0805804	1.30448e-05	0.00406532	4.33536	0.0805804	4.18456e-06	0.00259151	4.20242	0.0805804	1.32945e-05	0.00422796	3.26332	0.0805804	7.75372e-05	0.00699012	3.65132	0.0805804
ENSGALG00000015862	CA2	chr2	122641587	122657831	+	protein_coding	Carbonic anhydrase 2 [Source:UniProtKB/Swiss-Prot;Acc:P07630]	-5.92803	4.80474	5.61201e-07	6.77436e-05	-3.75067	4.80474	0.000568303	0.00920923	0.481853	4.80474	0.716633	0.952035	-5.02573	4.80474	1.21725e-05	0.000666868	-1.882	4.80474	0.0610173	0.419667	-3.09592	4.80474	0.00391893	0.0544359	2.17687	4.80474	0.0984555	0.500321	6.41029	4.80474	5.66059e-05	0.0132179	0.902113	4.80474	0.498002	0.927602	4.04575	4.80474	0.00192203	0.0423144	2.8305	4.80474
ENSGALG00000015905		chr2	124071734	124090805	+	protein_coding	Uncharacterized protein [Source:UniProtKB/TrEMBL;Acc:F1NX29]	-4.40715	0.0419766	0.000189852	0.00578787	-0.602974	0.0419766	0.522444	0.797097	-1.00271	0.0419766	0.287028	0.727149	0.0490356	0.0419766	1	1	-2.1585	0.0419766	0.0276483	0.268781	0.901362	0.0419766	0.210678	0.574615	3.80069	0.0419766	0.0154637	0.179223	3.4004	0.0419766	0.0286188	0.288944	4.46961	0.0419766	0.00603926	0.101805	2.24115	0.0419766	0.109507	0.456622	5.27909	0.0419766
ENSGALG00000015926	RUNX1T1	chr2	124823184	124932746	-	protein_coding	protein CBFA2T1 [Source:RefSeq peptide;Acc:NP_990075]	-3.53828	2.76816	0.000315202	0.00826838	-3.72737	2.76816	0.000157415	0.00351998	-1.08631	2.76816	0.238543	0.673153	-3.85061	2.76816	0.000118372	0.00384953	-2.70057	2.76816	0.00379948	0.075798	-1.84148	2.76816	0.0511861	0.268591	-0.190035	2.76816	0.871448	1	2.45163	2.76816	0.0430998	0.36586	-0.312701	2.76816	0.784425	1	0.837033	2.76816	0.429485	0.82425	1.69396	2.76816
ENSGALG00000026694	BAALC	chr2	129106056	129128935	+	protein_coding	brain and acute leukemia, cytoplasmic [Source:HGNC Symbol;Acc:HGNC:14333]	-2.80115	2.87464	0.00250094	0.0337662	-0.364709	2.87464	0.657567	0.875916	-0.00494809	2.87464	1	1	0.599858	2.87464	0.595896	0.876434	-1.12506	2.87464	0.192642	0.690918	-0.103997	2.87464	0.86382	0.980591	2.43639	2.87464	0.0339666	0.28244	2.7963	2.87464	0.0171734	0.217136	3.40162	2.87464	0.00602533	0.101805	1.67596	2.87464	0.107356	0.452673	2.69625	2.87464
ENSGALG00000016360	ANXA13	chr2	137709300	137734052	-	protein_coding	annexin A13 [Source:RefSeq peptide;Acc:NP_001186430]	-3.01425	0.158827	0.000160414	0.00521674	0	0.158827	1	1	-0.7182	0.158827	0.101698	0.447396	0	0.158827	1	1	-4.66205	0.158827	2.42191e-06	0.000766616	0	0.158827	1	1	3.01724	0.158827	0.00603127	0.100479	2.29118	0.158827	0.0792118	0.498846	3.03699	0.158827	0.00841107	0.123469	-1.66744	0.158827	0.269988	0.698317	2.95612	0.158827
ENSGALG00000016220	WISP1	chr2	141532750	141540007	+	protein_coding	Gallus gallus WNT1 inducible signaling pathway protein 1 (WISP1), mRNA. [Source:RefSeq mRNA;Acc:NM_001024579]	-3.2784	0.174726	0.000264419	0.00724305	-6.46889	0.174726	3.7414e-07	2.89633e-05	0	0.174726	1	1	0	0.174726	1	1	0	0.174726	1	1	0	0.174726	1	1	-3.21524	0.174726	0.0780793	0.446472	3.28546	0.174726	0.00934775	0.158026	3.30166	0.174726	0.0118692	0.151398	3.28499	0.174726	0.00326037	0.0582695	3.21892	0.174726
ENSGALG00000009007	C2orf71	chr3	8418808	8427643	+	protein_coding	chromosome 2 open reading frame 71 [Source:HGNC Symbol;Acc:HGNC:34383]	-3.68448	-0.210317	2.75401e-05	0.00143693	0.101778	-0.210317	1	1	0.0236119	-0.210317	1	1	0.0504601	-0.210317	1	1	0.34061	-0.210317	0.735321	0.976665	-2.72418	-0.210317	0.000955102	0.0219074	3.78942	-0.210317	0.00100901	0.0388353	3.7126	-0.210317	0.00123663	0.0556996	3.75079	-0.210317	0.00175058	0.0514129	4.0338	-0.210317	0.00010474	0.00822965	0.916169	-0.210317
ENSGALG00000009042	ISM1	chr3	12067879	12108397	-	protein_coding	isthmin 1, angiogenesis inhibitor [Source:HGNC Symbol;Acc:HGNC:16213]	-2.75763	1.26138	0.00208586	0.0299204	0.130809	1.26138	1	1	0.131073	1.26138	1	1	-0.971122	1.26138	0.127297	0.430244	-5.13324	1.26138	1.19384e-05	0.00207379	-8.1793	1.26138	2.82915e-08	1.00746e-05	2.89354	1.26138	0.012668	0.158561	2.89739	1.26138	0.0144414	0.197238	1.79074	1.26138	0.243186	0.76585	-2.39402	1.26138	0.168111	0.561448	-5.48151	1.26138
ENSGALG00000013221	ARHGEF33	chr3	15930073	15950708	+	protein_coding	Rho guanine nucleotide exchange factor (GEF) 33 [Source:HGNC Symbol;Acc:HGNC:37252]	-4.50802	-0.282122	1.81965e-05	0.00107996	0	-0.282122	1	1	-1.33213	-0.282122	0.0218519	0.186854	0	-0.282122	1	1	0	-0.282122	1	1	0	-0.282122	1	1	4.51128	-0.282122	0.0018037	0.0498501	3.16533	-0.282122	0.0563143	0.417334	4.5328	-0.282122	0.00288353	0.0669916	4.51504	-0.282122	0.000519108	0.0194489	4.44451	-0.282122
ENSGALG00000027554	HLX	chr3	17936724	17938913	-	protein_coding	H2.0-like homeobox [Source:HGNC Symbol;Acc:HGNC:4978]	-3.979	1.38502	6.16436e-06	0.000464578	-2.72631	1.38502	0.00121789	0.0159479	-1.98585	1.38502	0.0170174	0.161597	-1.41331	1.38502	0.0875646	0.347236	-0.853352	1.38502	0.270583	0.775946	1.53612	1.38502	0.114143	0.420443	1.25108	1.38502	0.22201	0.716106	1.99201	1.38502	0.0581498	0.426292	2.56586	1.38502	0.0200819	0.214534	3.12525	1.38502	0.0019415	0.0426249	5.51165	1.38502
ENSGALG00000025887	ATF3	chr3	21184776	21188556	-	protein_coding	activating transcription factor 3 [Source:HGNC Symbol;Acc:HGNC:785]	-2.6338	4.85949	0.000130708	0.00446477	-3.04726	4.85949	1.09743e-05	0.000441209	-1.68377	4.85949	0.0131116	0.13773	-3.20645	4.85949	5.26818e-06	0.000356371	-0.993283	4.85949	0.12456	0.583055	-0.718738	4.85949	0.286253	0.664893	-0.413619	4.85949	0.610721	0.950985	0.949935	4.85949	0.246121	0.775562	-0.572713	4.85949	0.484567	0.922416	1.64047	4.85949	0.0335618	0.241307	1.91463	4.85949
ENSGALG00000010435	RASGRP3	chr3	30420675	30444025	-	protein_coding	ras guanyl-releasing protein 3 [Source:RefSeq peptide;Acc:NP_001006401]	-2.60229	4.5898	0.00240148	0.0328911	-3.5588	4.5898	4.98756e-05	0.00148625	-1.03661	4.5898	0.212315	0.642251	-1.54279	4.5898	0.0694916	0.301556	1.02436	4.5898	0.248337	0.756561	1.45054	4.5898	0.149445	0.487449	-0.956626	4.5898	0.352133	0.833517	1.56564	4.5898	0.133449	0.617894	1.0595	4.5898	0.31792	0.830882	3.62682	4.5898	0.000429965	0.0178035	4.05264	4.5898
ENSGALG00000010635		chr3	33173349	33182377	+	protein_coding	Uncharacterized protein [Source:UniProtKB/TrEMBL;Acc:E1C693]	-3.93385	-0.215377	0.000845534	0.0161229	0.134153	-0.215377	1	1	0.134423	-0.215377	1	1	-3.83129	-0.215377	0.00100369	0.0185189	-1.55287	-0.215377	0.0433045	0.348544	0.129708	-0.215377	1	1	4.07342	-0.215377	0.00895567	0.127868	4.07761	-0.215377	0.0101454	0.165345	0.0948288	-0.215377	0.978888	1	2.37079	-0.215377	0.152884	0.538789	4.00779	-0.215377
ENSGALG00000010762	OPN3	chr3	35153719	35169061	+	protein_coding	opsin 3 [Source:HGNC Symbol;Acc:HGNC:14007]	-3.13283	0.0701464	0.000573594	0.0124547	0.233206	0.0701464	0.882873	0.974211	-3.37751	0.0701464	0.0003517	0.0142319	-3.58664	0.0701464	0.000198135	0.00562197	-2.74296	0.0701464	0.00139828	0.0404713	-4.35225	0.0701464	3.14741e-05	0.0018758	3.37289	0.0701464	0.00310951	0.0659105	-0.261419	0.0701464	0.865022	1	-0.461663	0.0701464	0.751768	0.999978	0.375745	0.0701464	0.760616	0.964297	-1.27684	0.0701464
ENSGALG00000011086	ACTA1	chr3	39337939	39339803	-	protein_coding	Actin, alpha skeletal muscle [Source:UniProtKB/Swiss-Prot;Acc:P68139]	-2.80415	5.42203	4.36984e-12	3.458e-09	-4.11417	5.42203	8.19133e-23	1.29642e-19	-0.0516298	5.42203	0.877661	0.993338	0.500357	5.42203	0.260324	0.618627	-0.0383485	5.42203	0.910964	1	0.632923	5.42203	0.15067	0.488121	-1.3101	5.42203	0.00590723	0.099577	2.75254	5.42203	4.08844e-08	6.47064e-05	3.30463	5.42203	3.51585e-10	8.34663e-07	2.76582	5.42203	2.4181e-09	4.30542e-06	3.4369	5.42203
ENSGALG00000011182	DLL1	chr3	40170700	40178161	+	protein_coding	delta-like 1 precursor [Source:RefSeq peptide;Acc:NP_990304]	-4.12204	2.61647	0.000701115	0.0143281	-2.34062	2.61647	0.0399762	0.185419	-2.00152	2.61647	0.0764621	0.38485	-0.749	2.61647	0.479135	0.812307	-2.99303	2.61647	0.00883423	0.133099	-2.87721	2.61647	0.013858	0.122724	1.78057	2.61647	0.218576	0.711633	2.11987	2.61647	0.151652	0.653992	3.37348	2.61647	0.0342736	0.301908	1.12826	2.61647	0.384852	0.795319	1.24166	2.61647
ENSGALG00000011473	RPS6KA2	chr3	41958446	42114412	+	protein_coding	ribosomal protein S6 kinase, 90kDa, polypeptide 2 [Source:HGNC Symbol;Acc:HGNC:10431]	-4.3689	2.62549	0.00120193	0.0205803	-3.37888	2.62549	0.00914467	0.067108	-1.47772	2.62549	0.223481	0.656207	-1.83002	2.62549	0.1394	0.452509	0.602441	2.62549	0.671534	0.960151	-1.4478	2.62549	0.233316	0.602114	0.989073	2.62549	0.528724	0.922297	2.89069	2.62549	0.0849784	0.517953	2.53885	2.62549	0.138423	0.625143	4.97223	2.62549	0.00249419	0.0494809	2.9181	2.62549
ENSGALG00000012392	IYD	chr3	47713866	47731445	+	protein_coding	iodotyrosine deiodinase [Source:HGNC Symbol;Acc:HGNC:21071]	-2.81793	-0.107157	0.00239911	0.0328911	-0.166728	-0.107157	1	1	0.323595	-0.107157	0.662947	0.935972	-3.87061	-0.107157	0.000214052	0.00590194	-0.117564	-0.107157	0.923091	1	0.312699	-0.107157	0.688491	0.925234	2.65097	-0.107157	0.0267162	0.249516	3.15298	-0.107157	0.00581447	0.121617	-1.061	-0.107157	0.476088	0.91944	2.7036	-0.107157	0.0194949	0.176532	3.0871	-0.107157
ENSGALG00000013603	MYCT1	chr3	48758839	48759372	+	protein_coding	myc target 1 [Source:HGNC Symbol;Acc:HGNC:23172]	-5.49884	-0.0639737	1.42594e-05	0.000890837	-3.20499	-0.0639737	0.000744419	0.0111381	0	-0.0639737	1	1	-0.269543	-0.0639737	0.686567	0.918889	0	-0.0639737	1	1	0	-0.0639737	1	1	2.27207	-0.0639737	0.233568	0.725902	5.50654	-0.0639737	0.00194067	0.0676728	5.24874	-0.0639737	0.00609196	0.102172	5.50603	-0.0639737	0.000462665	0.0186691	5.43385	-0.0639737
ENSGALG00000013742	EZR	chr3	51391093	51427199	-	protein_coding	ezrin [Source:RefSeq peptide;Acc:NP_990216]	-2.02633	7.28324	0.00364384	0.043911	-0.951612	7.28324	0.164491	0.444508	-1.32859	7.28324	0.0546195	0.32202	-1.72376	7.28324	0.0141781	0.112072	-1.00215	7.28324	0.129843	0.595841	-0.516437	7.28324	0.446094	0.799903	1.07472	7.28324	0.196602	0.682278	0.697738	7.28324	0.402623	0.872404	0.302573	7.28324	0.724951	0.993801	1.02418	7.28324	0.187511	0.592023	1.50987	7.28324
ENSGALG00000013747	TAGAP	chr3	51494688	51502392	+	protein_coding	T-cell activation RhoGTPase activating protein [Source:HGNC Symbol;Acc:HGNC:15669]	-4.67467	1.25642	0.00250078	0.0337662	-3.5909	1.25642	0.0138607	0.0894569	-1.9772	1.25642	0.143845	0.536627	-3.94221	1.25642	0.00845376	0.0802234	-2.63897	1.25642	0.0548238	0.396269	-3.33174	1.25642	0.0216075	0.160134	1.07932	1.25642	0.562302	0.938217	2.69461	1.25642	0.169653	0.681674	0.730885	1.25642	0.714356	0.992845	2.0326	1.25642	0.243898	0.669897	1.32846	1.25642
ENSGALG00000029024	TCF21	chr3	55546608	55552571	-	protein_coding	transcription factor 21 [Source:RefSeq peptide;Acc:NP_001264640]	-4.61295	1.3764	0.0007813	0.0154139	-2.73557	1.3764	0.0312509	0.157358	-1.24864	1.3764	0.300704	0.740303	-4.03718	1.3764	0.00266397	0.0357639	0.0750879	1.3764	0.996951	1	-1.30635	1.3764	0.274007	0.651469	1.87462	1.3764	0.249377	0.742502	3.36297	1.3764	0.0509878	0.39715	0.574682	1.3764	0.733881	0.994408	4.689	1.3764	0.00391357	0.0651987	3.29724	1.3764
ENSGALG00000013993	VNN1	chr3	56091510	56098068	+	protein_coding	Gallus gallus vanin 1 (VNN1), mRNA. [Source:RefSeq mRNA;Acc:NM_001039288]	-4.51528	1.09568	0.000432198	0.0101924	1.60256	1.09568	0.231648	0.534156	1.68278	1.09568	0.210026	0.640522	2.58852	1.09568	0.0505143	0.249575	-0.258002	1.09568	0.789522	0.985104	2.33039	1.09568	0.0818116	0.350497	6.12303	1.09568	0.00050473	0.0256763	6.20428	1.09568	0.000497392	0.037486	7.12093	1.09568	0.00012462	0.0142007	4.25749	1.09568	0.00492206	0.0747439	6.84347	1.09568
ENSGALG00000014950		chr3	63221515	63228070	+	protein_coding	sulfotransferase family 3A, member 1-like [Source:RefSeq peptide;Acc:NP_001264933]	-2.91161	-0.293589	0.000824208	0.0158649	-4.00663	-0.293589	0.000101213	0.00249667	0	-0.293589	1	1	0	-0.293589	1	1	-0.597446	-0.293589	0.158354	0.643988	0	-0.293589	1	1	-1.11843	-0.293589	0.516957	0.920351	2.91844	-0.293589	0.0187991	0.228476	2.93412	-0.293589	0.0226472	0.23265	2.31117	-0.293589	0.074153	0.372701	2.8541	-0.293589
ENSGALG00000015309	SCML4	chr3	67042180	67098929	+	protein_coding	sex comb on midleg-like 4 (Drosophila) [Source:HGNC Symbol;Acc:HGNC:21397]	-3.48602	-0.24392	1.12267e-05	0.000733546	-0.258204	-0.24392	0.634673	0.863942	-1.48652	-0.24392	0.0121485	0.130796	-0.758822	-0.24392	0.124014	0.42412	-0.0482144	-0.24392	1	1	0.126869	-0.24392	1	1	3.22631	-0.24392	0.00341193	0.0689355	1.9886	-0.24392	0.0891344	0.526819	2.73552	-0.24392	0.022122	0.229502	3.44304	-0.24392	0.00040379	0.0172203	3.55838	-0.24392
ENSGALG00000015908	COL12A1	chr3	80212182	80312375	+	protein_coding	collagen alpha-1(XII) chain precursor [Source:RefSeq peptide;Acc:NP_990352]	-3.607	4.71762	8.23293e-06	0.000595278	-2.58796	4.71762	0.00098229	0.0136709	-1.96826	4.71762	0.0115139	0.127432	-2.50903	4.71762	0.00158608	0.0256034	-2.14385	4.71762	0.00458984	0.0854162	-1.39898	4.71762	0.0723691	0.326989	1.0189	4.71762	0.276084	0.765383	1.63863	4.71762	0.0869341	0.522705	1.09793	4.71762	0.257855	0.779721	1.46305	4.71762	0.0969903	0.42918	2.20754	4.71762
ENSGALG00000015910	CD109	chr3	80775681	80855396	-	protein_coding	CD109 molecule [Source:HGNC Symbol;Acc:HGNC:21685]	-4.08569	0.861839	0.00166262	0.0256303	-3.97514	0.861839	0.00200943	0.0227556	2.02793	0.861839	0.0594983	0.335815	-0.177389	0.861839	0.839406	0.971108	-2.07741	0.861839	0.071736	0.452728	-3.26216	0.861839	0.00865043	0.0904171	0.105644	0.861839	0.945128	1	6.13452	0.861839	0.000280773	0.0277731	3.91256	0.861839	0.0267888	0.25713	2.00534	0.861839	0.171168	0.567137	0.808313	0.861839
ENSGALG00000018319	gga-mir-30a	chr3	81754480	81754552	+	miRNA	gga-mir-30a [Source:miRBase;Acc:MI0001204]	-2.50161	-0.347257	0.00425527	0.0485976	0.16275	-0.347257	1	1	-0.648612	-0.347257	0.4059	0.815004	-0.157124	-0.347257	0.824727	0.966358	0.264864	-0.347257	0.855389	1	-0.323283	-0.347257	0.588015	0.8763	2.66804	-0.347257	0.0170446	0.190397	1.85025	-0.347257	0.113286	0.5792	2.35515	-0.347257	0.049242	0.373966	2.77335	-0.347257	0.00649328	0.0878351	2.14372	-0.347257
ENSGALG00000016155	COL19A1	chr3	82304939	82484565	-	protein_coding	collagen, type XIX, alpha 1 [Source:HGNC Symbol;Acc:HGNC:2196]	-4.41421	0.205265	7.02932e-05	0.0028658	-3.04111	0.205265	0.00169823	0.0204477	-0.379361	0.205265	0.572991	0.900816	-4.64577	0.205265	4.35242e-05	0.00177639	0.327166	0.205265	0.546133	0.922693	-2.83434	0.205265	0.00304876	0.046595	1.35609	0.205265	0.377461	0.849415	4.03528	0.205265	0.00931753	0.158026	-0.238733	0.205265	0.875375	1	4.75257	0.205265	0.000147519	0.00986508	1.52319	0.205265
ENSGALG00000017926	7SK	chr3	87768167	87768495	-	misc_RNA	7SK RNA [Source:RFAM;Acc:RF00100]	-2.2457	2.47597	0.00027766	0.00749052	-0.823278	2.47597	0.175697	0.459704	-1.33949	2.47597	0.0280713	0.21661	-0.981463	2.47597	0.110473	0.397895	-1.29888	2.47597	0.0253015	0.253978	-2.69709	2.47597	1.63057e-05	0.00118019	1.42149	2.47597	0.054476	0.370591	0.905062	2.47597	0.216895	0.742129	1.26453	2.47597	0.0982267	0.538338	0.945812	2.47597	0.174149	0.571647	-0.457351	2.47597
ENSGALG00000016367	SNTG2	chr3	92194319	92322153	+	protein_coding	syntrophin, gamma 2 [Source:HGNC Symbol;Acc:HGNC:13741]	-3.86737	2.24368	0.00241662	0.0330349	-1.97408	2.24368	0.0985139	0.328549	2.40476	2.24368	0.103096	0.45046	1.3396	2.24368	0.384554	0.742051	3.4868	2.24368	0.00935592	0.138386	2.9933	2.24368	0.0545911	0.278566	1.89284	2.24368	0.21843	0.711322	6.27541	2.24368	0.000645034	0.0419537	5.20887	2.24368	0.00431777	0.0830193	7.36113	2.24368	1.7343e-05	0.00262801	6.86082	2.24368
ENSGALG00000027532	COLEC11	chr3	93337088	93359378	+	protein_coding	collectin-11 precursor [Source:RefSeq peptide;Acc:NP_001038130]	-3.86663	2.7591	0.00387207	0.0455816	-4.95182	2.7591	0.00039756	0.00695372	-2.65974	2.7591	0.0379879	0.260772	-3.30391	2.7591	0.0122639	0.101354	-1.90673	2.7591	0.117246	0.571005	3.79745	2.7591	0.00977704	0.0971836	-1.08645	2.7591	0.503192	0.913751	1.20597	2.7591	0.457027	0.900715	0.562336	2.7591	0.740731	0.996974	1.95922	2.7591	0.190219	0.595884	7.66726	2.7591
ENSGALG00000016473	OSR1	chr3	100695798	100697672	-	protein_coding	protein odd-skipped-related 1 [Source:RefSeq peptide;Acc:NP_001162180]	-4.99337	0.0680771	4.18215e-08	8.16036e-06	0	0.0680771	1	1	-5.29478	0.0680771	1.73265e-08	1.37111e-05	-0.573392	0.0680771	0.142085	0.457473	-1.49247	0.0680771	0.00438348	0.0831403	0	0.0680771	1	1	4.99668	0.0680771	4.61655e-05	0.00821977	-0.322579	0.0680771	0.806685	1	4.43336	0.0680771	0.00124252	0.042462	3.49036	0.0680771	0.00386838	0.0646728	4.929	0.0680771
ENSGALG00000016597	STMN4	chr3	104988422	104996116	+	protein_coding	stathmin-like 4 [Source:HGNC Symbol;Acc:HGNC:16078]	-4.96799	-0.0862119	4.48419e-07	5.7543e-05	-0.200261	-0.0862119	0.724638	0.908204	-2.31672	-0.0862119	0.00074415	0.0228962	0	-0.0862119	1	1	0	-0.0862119	1	1	-2.12219	-0.0862119	0.00127232	0.026227	4.76728	-0.0862119	0.00061972	0.0286013	2.63514	-0.0862119	0.0708402	0.46985	4.99309	-0.0862119	0.000370536	0.0256689	4.97511	-0.0862119	3.85396e-05	0.00459046	2.77436	-0.0862119
ENSGALG00000027770		chr3	106747976	106748468	-	protein_coding	Uncharacterized protein [Source:UniProtKB/TrEMBL;Acc:R4GFM6]	-3.26536	-0.185993	0.000123546	0.00426099	-1.71214	-0.185993	0.0213208	0.120561	-0.512284	-0.185993	0.455771	0.845754	0.814695	-0.185993	0.186572	0.527812	0.107233	-0.185993	0.923519	1	0.786452	-0.185993	0.178504	0.530373	1.54377	-0.185993	0.167149	0.642552	2.75193	-0.185993	0.0153356	0.204341	4.10844	-0.185993	0.000121649	0.0140876	3.37734	-0.185993	0.000967891	0.0285585	4.02157	-0.185993
ENSGALG00000019852		chr3	106751118	106751614	+	protein_coding	Uncharacterized protein [Source:UniProtKB/TrEMBL;Acc:F1N9M9]	-2.94727	-0.0270613	0.00248947	0.0336752	-1.14431	-0.0270613	0.198653	0.49202	0.362573	-0.0270613	0.719046	0.952166	1.6798	-0.0270613	0.0309505	0.182637	0.04211	-0.0270613	1	1	0.0556031	-0.0270613	1	1	1.79908	-0.0270613	0.148982	0.609274	3.31454	-0.0270613	0.00985873	0.163099	4.65832	-0.0270613	0.000126079	0.0142529	2.99152	-0.0270613	0.0091699	0.108197	2.98478	-0.0270613
ENSGALG00000016662	GATA4	chr3	106954748	106976693	+	protein_coding	GATA binding protein 4 [Source:HGNC Symbol;Acc:HGNC:4173]	-3.05585	-0.126137	0.000405349	0.00973658	-5.18527	-0.126137	4.60199e-06	0.000229643	-0.925159	-0.126137	0.0760164	0.38342	0	-0.126137	1	1	0	-0.126137	1	1	0	-0.126137	1	1	-2.15378	-0.126137	0.211648	0.701501	2.12338	-0.126137	0.130381	0.612517	3.07868	-0.126137	0.0147038	0.17381	3.06232	-0.126137	0.00436738	0.0697194	2.9975	-0.126137
ENSGALG00000020326	VSIG4	chr4	247357	254601	-	protein_coding	V-set and immunoglobulin domain containing 4 [Source:HGNC Symbol;Acc:HGNC:17032]	-3.4839	-0.328933	2.05075e-05	0.00118263	-0.464764	-0.328933	0.326078	0.63947	0	-0.328933	1	1	-0.389634	-0.328933	0.299264	0.662309	0	-0.328933	1	1	-2.16154	-0.328933	0.000915714	0.021278	3.01462	-0.328933	0.0174531	0.192565	3.49106	-0.328933	0.00199891	0.0686085	3.10931	-0.328933	0.0152967	0.177721	3.49058	-0.328933	0.000493934	0.0191919	1.25482	-0.328933
ENSGALG00000004596	AR	chr4	429900	473927	+	protein_coding	androgen receptor [Source:RefSeq peptide;Acc:NP_001035179]	-5.35066	0.961774	3.08995e-06	0.000268373	0.11658	0.961774	1	1	-4.05701	0.961774	7.12852e-05	0.00489701	-5.48095	0.961774	2.4374e-06	0.000209629	-4.37119	0.961774	2.56481e-05	0.0033827	-6.62341	0.961774	1.8473e-07	3.60452e-05	5.47256	0.961774	0.0002778	0.0193023	1.27522	0.961774	0.440383	0.892539	-0.138654	0.961774	0.92375	1	0.962266	0.961774	0.50076	0.870632	-1.34089	0.961774
ENSGALG00000005638	IL2RG	chr4	2367919	2370689	+	protein_coding	interleukin 2 receptor, gamma [Source:HGNC Symbol;Acc:HGNC:6010]	-3.53733	-0.180116	0.000171791	0.00542569	0	-0.180116	1	1	0	-0.180116	1	1	-2.55697	-0.180116	0.0014492	0.0239342	-1.902	-0.180116	0.00502973	0.0905733	-4.19768	-0.180116	4.74902e-05	0.00260173	3.54045	-0.180116	0.00650179	0.104366	3.54453	-0.180116	0.00756385	0.140469	0.974822	-0.180116	0.565828	0.954143	1.62203	-0.180116	0.255481	0.683394	-0.729754	-0.180116
ENSGALG00000005936	AGTR2	chr4	2989458	2990579	+	protein_coding	angiotensin II receptor, type 2 [Source:HGNC Symbol;Acc:HGNC:338]	-6.93212	1.77722	4.91576e-08	9.33601e-06	-5.83458	1.77722	5.35255e-07	3.73734e-05	-2.95031	1.77722	0.00036486	0.0145576	-7.02681	1.77722	4.20489e-08	8.20472e-06	-5.28121	1.77722	1.60049e-06	0.000633259	-7.94543	1.77722	5.76039e-09	2.93039e-06	1.07329	1.77722	0.513015	0.918058	3.96383	1.77722	0.0278598	0.283859	-0.103882	1.77722	0.942197	1	1.6317	1.77722	0.283348	0.710344	-1.08844	1.77722
ENSGALG00000005964		chr4	3045899	3051722	+	protein_coding	Uncharacterized protein [Source:UniProtKB/TrEMBL;Acc:F1NBN4]	-4.84553	0.415987	3.82626e-06	0.000313226	-4.05557	0.415987	3.77645e-05	0.00117706	-1.6861	0.415987	0.0283179	0.218033	-4.00741	0.415987	4.72442e-05	0.00190098	0.461249	0.415987	0.374325	0.844989	-1.26855	0.415987	0.0822835	0.351438	0.773161	0.415987	0.572078	0.941492	3.15007	0.415987	0.0264221	0.276123	0.832336	0.415987	0.562979	0.952892	5.3194	0.415987	8.45328e-06	0.00188063	3.52632	0.415987
ENSGALG00000006877	KLHL4	chr4	8058003	8091302	-	protein_coding	kelch-like family member 4 [Source:HGNC Symbol;Acc:HGNC:6355]	-9.71114	2.34445	1.31231e-09	4.55914e-07	-5.65251	2.34445	5.01626e-06	0.000244453	-2.85787	2.34445	0.00173277	0.0382067	0.119221	2.34445	1	1	0.118367	2.34445	1	1	0.113963	2.34445	1	1	4.03641	2.34445	0.0336426	0.281059	6.83703	2.34445	0.00140521	0.058437	9.857	2.34445	9.56033e-06	0.00389078	9.83845	2.34445	3.05314e-07	0.000217445	9.76469	2.34445
ENSGALG00000007210		chr4	9508922	9512126	+	protein_coding	Uncharacterized protein [Source:UniProtKB/TrEMBL;Acc:E1C1I7]	-3.48345	2.87083	0.00396043	0.0462776	0.0316495	2.87083	1	1	-0.657526	2.87083	0.535895	0.882666	-1.88477	2.87083	0.104382	0.384985	-0.647566	2.87083	0.538727	0.91978	-1.57387	2.87083	0.169144	0.518242	3.51517	2.87083	0.0243192	0.235168	2.82585	2.87083	0.0653865	0.452339	1.59864	2.87083	0.293698	0.817374	2.83582	2.87083	0.0422356	0.277033	1.90832	2.87083
ENSGALG00000026243	POU4F3	chr4	11065971	11071035	+	protein_coding	Brain-specific homeobox/POU domain protein 3 [Source:UniProtKB/Swiss-Prot;Acc:Q91998]	-2.19715	0.343844	0.000314485	0.0082648	-2.0132	0.343844	0.000624942	0.00999065	0	0.343844	1	1	-3.04427	0.343844	1.38135e-05	0.000742487	-2.25275	0.343844	0.000192912	0.0112608	-6.59033	0.343844	4.5057e-11	4.27861e-08	0.165411	0.343844	0.93755	1	2.2033	0.343844	0.0087814	0.152539	-0.857766	0.343844	0.464081	0.913272	-0.0713968	0.343844	1	1	-4.45405	0.343844
ENSGALG00000009628	KCTD12	chr4	11342241	11344315	+	protein_coding	potassium channel tetramerization domain containing 12 [Source:HGNC Symbol;Acc:HGNC:14678]	-2.79857	2.52407	0.000958488	0.0177078	-3.03338	2.52407	0.000359751	0.00645378	-1.83593	2.52407	0.02711	0.212289	-1.81747	2.52407	0.0301536	0.180018	-0.818596	2.52407	0.296361	0.796584	0.444387	2.52407	0.66359	0.9135	-0.23538	2.52407	0.817645	1	0.962261	2.52407	0.343161	0.842451	0.981024	2.52407	0.348026	0.854269	1.97983	2.52407	0.0390554	0.264682	3.24153	2.52407
ENSGALG00000008072	CHRDL1	chr4	13471386	13513129	+	protein_coding	chordin-like protein 1 precursor [Source:RefSeq peptide;Acc:NP_989502]	-5.78753	1.45014	3.62047e-05	0.00174814	-3.12183	1.45014	0.00790977	0.0602402	-5.72282	1.45014	4.53342e-05	0.00358745	-5.13704	1.45014	0.000145896	0.00450789	0.948397	1.45014	0.228481	0.735184	1.0864	1.45014	0.16833	0.517302	2.656	1.45014	0.127741	0.567988	0.0551247	1.45014	0.974261	1	0.646569	1.45014	0.716248	0.992947	6.75102	1.45014	3.90787e-05	0.00459046	6.8492	1.45014
ENSGALG00000009063		chr4	17369140	17414024	-	protein_coding	Uncharacterized protein [Source:UniProtKB/TrEMBL;Acc:F1NGR0]	-2.60682	-0.0688144	0.00100565	0.0182478	-3.53345	-0.0688144	8.87924e-05	0.00229123	0.13754	-0.0688144	1	1	-3.98857	-0.0688144	2.96005e-05	0.00132572	0.137703	-0.0688144	1	1	-3.67023	-0.0688144	7.32069e-05	0.00362069	-0.947449	-0.0688144	0.504311	0.913854	2.75301	-0.0688144	0.00880282	0.152662	-1.39201	-0.0688144	0.334484	0.842509	2.75257	-0.0688144	0.00290104	0.0538803	-1.12164	-0.0688144
ENSGALG00000009414	FAM198B	chr4	21221107	21234597	-	protein_coding	family with sequence similarity 198, member B [Source:HGNC Symbol;Acc:HGNC:25312]	-4.94673	1.67386	0.000658697	0.0137331	-5.37511	1.67386	0.000279296	0.00537648	-0.852744	1.67386	0.455563	0.845633	-1.55764	1.67386	0.201775	0.547747	0.0693154	1.67386	1	1	2.25534	1.67386	0.0347076	0.212452	-0.433214	1.67386	0.804266	1	4.09288	1.67386	0.0312211	0.303766	3.38947	1.67386	0.0773863	0.476706	5.01772	1.67386	0.00418607	0.0681444	7.19634	1.67386
ENSGALG00000009429	RXFP1	chr4	21328064	21376386	+	protein_coding	relaxin/insulin-like family peptide receptor 1 [Source:HGNC Symbol;Acc:HGNC:19718]	-2.41226	-0.212059	0.00152734	0.0242129	-1.16386	-0.212059	0.0721291	0.269802	-2.18402	-0.212059	0.00379018	0.0629957	0.503242	-0.212059	0.385282	0.742677	0.500064	-0.212059	0.354661	0.836471	-2.51855	-0.212059	0.00136132	0.027388	1.23937	-0.212059	0.254134	0.747874	0.216775	-0.212059	0.900965	1	2.94081	-0.212059	0.00247288	0.06158	2.92467	-0.212059	0.000472229	0.0188945	-0.149461	-0.212059
ENSGALG00000009499	NPY5R	chr4	22840933	22842060	+	protein_coding	neuropeptide Y receptor Y5 [Source:HGNC Symbol;Acc:HGNC:7958]	-4.33146	0.924368	0.00193767	0.0284164	-1.31636	0.924368	0.273515	0.584188	2.09392	0.924368	0.145244	0.539186	2.65338	0.924368	0.0205422	0.142178	2.64448	0.924368	0.00598918	0.102783	-0.585052	0.924368	0.593643	0.879169	3.01291	0.924368	0.0866777	0.470265	6.44388	0.924368	0.000993697	0.0503898	7.01833	0.924368	0.000149967	0.0158232	6.9999	0.924368	1.11615e-05	0.00213258	3.73565	0.924368
ENSGALG00000010071	MAB21L2	chr4	32453927	32455006	+	protein_coding	mab-21-like 2 [Source:RefSeq peptide;Acc:NP_989521]	-3.30797	1.99391	1.38705e-06	0.000147441	-5.36394	1.99391	5.99957e-13	2.58963e-10	-3.9858	1.99391	1.39847e-08	1.28927e-05	-4.82321	1.99391	4.90245e-11	2.32768e-08	-3.68046	1.99391	6.56528e-08	7.79299e-05	-4.91653	1.99391	1.94129e-11	2.76517e-08	-2.06062	1.99391	0.0155805	0.180137	-0.681755	1.99391	0.411966	0.87709	-1.51726	1.99391	0.0727207	0.460985	-0.376008	1.99391	0.644648	0.930707	-1.62184	1.99391
ENSGALG00000010521	COL25A1	chr4	36799079	37092841	+	protein_coding	collagen, type XXV, alpha 1 [Source:HGNC Symbol;Acc:HGNC:18603]	-2.20491	4.07428	0.000773037	0.0153882	-2.12957	4.07428	0.00110373	0.0148316	-1.90953	4.07428	0.00347169	0.060013	-3.00841	4.07428	7.68201e-06	0.000467671	-1.18607	4.07428	0.0569556	0.40461	-3.28681	4.07428	1.10689e-06	0.000147351	0.0751525	4.07428	0.921192	1	0.295232	4.07428	0.704086	0.983644	-0.803601	4.07428	0.308665	0.826917	1.01875	4.07428	0.162622	0.551142	-1.08251	4.07428
ENSGALG00000010645	ENPP6	chr4	39028667	39055624	+	protein_coding	ectonucleotide pyrophosphatase/phosphodiesterase 6 [Source:HGNC Symbol;Acc:HGNC:23409]	-3.93949	1.68928	0.00390389	0.0458426	-3.15831	1.68928	0.0167463	0.1022	-0.540367	1.68928	0.621102	0.919884	-2.43948	1.68928	0.0593229	0.274038	-0.21103	1.68928	0.825572	0.99332	-0.466265	1.68928	0.66127	0.912382	0.779665	1.68928	0.630339	0.957303	3.39898	1.68928	0.0540155	0.410127	1.4997	1.68928	0.385144	0.873812	3.7287	1.68928	0.0218968	0.188522	3.46867	1.68928
ENSGALG00000010866	AREG	chr4	44160594	44167571	+	protein_coding	amphiregulin precursor [Source:RefSeq peptide;Acc:NP_001026708]	-3.4399	0.644022	0.00014781	0.00490769	-5.68304	0.644022	1.30798e-06	8.00199e-05	-4.86622	0.644022	7.96895e-06	0.00105102	-4.69436	0.644022	1.09728e-05	0.000616139	-4.77097	0.644022	7.86074e-06	0.00164659	-3.15556	0.644022	0.000293079	0.00975379	-2.26762	0.644022	0.188843	0.674345	-1.4477	0.644022	0.380563	0.859653	-1.26473	0.644022	0.44079	0.90092	-1.35061	0.644022	0.417825	0.817121	0.215889	0.644022
ENSGALG00000011339	IGFBP7	chr4	48581286	48595158	+	protein_coding	insulin-like growth factor binding protein 7 [Source:HGNC Symbol;Acc:HGNC:5476]	-2.05643	4.91814	3.86134e-13	3.66673e-10	-2.05315	4.91814	3.36899e-13	1.548e-10	-1.58685	4.91814	2.10331e-08	1.57682e-05	-2.11663	4.91814	1.63389e-13	1.41372e-10	-1.4987	4.91814	3.13218e-08	5.57684e-05	-1.34485	4.91814	2.63735e-06	0.000287092	0.00321063	4.91814	0.991202	1	0.469528	4.91814	0.155482	0.659447	-0.0602305	4.91814	0.857286	1	0.557686	4.91814	0.0746535	0.374105	0.711366	4.91814
ENSGALG00000011476	2017-09-11	chr4	49077854	49125067	-	protein_coding	septin 11 [Source:HGNC Symbol;Acc:HGNC:25589]	-2.11152	7.52478	1.23739e-21	8.81266e-18	-2.57368	7.52478	3.06595e-31	1.45571e-27	-1.23315	7.52478	2.42083e-08	1.72411e-05	-2.33876	7.52478	1.76901e-25	8.39926e-22	-0.807034	7.52478	0.0001286	0.0087128	-1.50989	7.52478	1.24279e-11	2.21279e-08	-0.462176	7.52478	0.0722017	0.429412	0.878362	7.52478	0.00071696	0.0447911	-0.227245	7.52478	0.384209	0.873426	1.30448	7.52478	1.10818e-07	0.000115802	0.601599	7.52478
ENSGALG00000011658		chr4	50277990	50289526	+	protein_coding	Alpha-fetoprotein [Source:UniProtKB/TrEMBL;Acc:E1BV96]	-3.15833	0.257793	0.0034468	0.0423609	1.6734	0.257793	0.107535	0.347253	-2.33636	0.257793	0.0247197	0.201205	-0.731895	0.257793	0.44142	0.787819	-1.67915	0.257793	0.0845189	0.492578	-1.83594	0.257793	0.0710387	0.324111	4.8465	0.257793	0.000605191	0.0285442	0.818315	0.257793	0.550768	0.936319	2.42841	0.257793	0.0927587	0.52262	1.47651	0.257793	0.236443	0.660761	1.30781	0.257793
ENSGALG00000011792	TMPRSS11D	chr4	51120507	51159534	-	protein_coding	transmembrane protease, serine 11D [Source:HGNC Symbol;Acc:HGNC:24059]	-4.14321	0.567166	0.00188877	0.0279955	-2.28978	0.567166	0.0597689	0.240426	2.04978	0.567166	0.033069	0.239265	-3.55421	0.567166	0.00628075	0.0652207	1.59502	0.567166	0.121071	0.578324	-1.91088	0.567166	0.105692	0.402319	1.84878	0.567166	0.263309	0.755427	6.21718	0.567166	0.000181381	0.0219651	0.587129	0.567166	0.736951	0.995244	5.75299	0.567166	0.000284305	0.0142134	2.2153	0.567166
ENSGALG00000011890	GPR103	chr4	53488372	53510295	+	protein_coding	pyroglutamylated RFamide peptide receptor [Source:RefSeq peptide;Acc:NP_001120642]	-4.02806	0.175574	0.00165655	0.025592	1.38897	0.175574	0.0852423	0.300024	1.39086	0.175574	0.0901855	0.419754	0.16595	0.175574	1	1	-1.84846	0.175574	0.0858004	0.495823	1.35763	0.175574	0.101018	0.393862	5.43571	0.175574	0.000379719	0.0227212	5.44006	0.175574	0.000460644	0.0354671	4.20476	0.175574	0.0170712	0.19192	2.17476	0.175574	0.146416	0.527987	5.36745	0.175574
ENSGALG00000011994	SYNPO2	chr4	54233641	54321943	-	protein_coding	synaptopodin 2 [Source:HGNC Symbol;Acc:HGNC:17732]	-3.78088	0.188462	2.61371e-05	0.00139106	-5.16443	0.188462	8.76387e-07	5.72208e-05	0	0.188462	1	1	-1.15638	0.188462	0.0271496	0.169316	-0.469082	0.188462	0.222986	0.727959	-4.73858	0.188462	2.68448e-06	0.000289679	-1.40773	0.188462	0.3616	0.839821	3.78818	0.188462	0.00241173	0.0746421	2.62893	0.188462	0.0735292	0.463429	3.31091	0.188462	0.0073749	0.0946997	-1.02813	0.188462
ENSGALG00000013576	Mel1a	chr4	61227165	61276241	-	protein_coding	Melatonin receptor type 1A [Source:UniProtKB/Swiss-Prot;Acc:P49285]	-3.44385	-0.0373212	1.60497e-05	0.000980651	-4.78752	-0.0373212	1.78916e-07	1.58291e-05	-0.0893472	-0.0373212	1	1	-1.68943	-0.0373212	0.00665575	0.0678144	-0.470089	-0.0373212	0.292045	0.795073	0.122273	-0.0373212	1	1	-1.36564	-0.0373212	0.283662	0.772838	3.35936	-0.0373212	0.00227373	0.0731916	1.75363	-0.0373212	0.163234	0.667175	2.9728	-0.0373212	0.00437288	0.0697194	3.51166	-0.0373212
ENSGALG00000028657		chr4	65040549	65041700	+	protein_coding	Uncharacterized protein [Source:UniProtKB/TrEMBL;Acc:R4GFV4]	-2.14944	0.820313	0.00115313	0.0201288	-1.60366	0.820313	0.013983	0.0900743	-1.44963	0.820313	0.0266799	0.210044	-1.37452	0.820313	0.0378141	0.208268	-0.612382	0.820313	0.318934	0.813213	-1.18732	0.820313	0.069998	0.321733	0.544274	0.820313	0.499105	0.912612	0.698638	0.820313	0.3778	0.858962	0.774788	0.820313	0.349528	0.855442	1.53672	0.820313	0.0399614	0.268378	0.956762	0.820313
ENSGALG00000014501	FGFBP2	chr4	76145515	76147825	+	protein_coding	Fibroblast growth factor-binding protein 2 [Source:UniProtKB/Swiss-Prot;Acc:Q802A9]	-3.56536	-0.214027	0.00103739	0.0186808	0.426851	-0.214027	0.513476	0.791896	-3.35713	-0.214027	0.00175727	0.0385856	0.430879	-0.214027	0.563357	0.859729	-1.32083	-0.214027	0.103483	0.54132	0.413794	-0.214027	0.550335	0.858782	4.00186	-0.214027	0.00240731	0.0570544	0.193853	-0.214027	0.908115	1	4.02297	-0.214027	0.00379183	0.0774905	2.23735	-0.214027	0.105654	0.4491	3.93642	-0.214027
ENSGALG00000014516	CPEB2	chr4	76407832	76456077	-	protein_coding	cytoplasmic polyadenylation element binding protein 2 [Source:HGNC Symbol;Acc:HGNC:21745]	-5.73492	1.24669	2.3108e-07	3.29151e-05	-5.23886	1.24669	9.75542e-07	6.2034e-05	-3.6457	1.24669	0.000109159	0.00661643	-2.77628	1.24669	0.00124091	0.0215819	-0.367564	1.24669	0.692969	0.96696	-6.9156	1.24669	8.17602e-09	3.63935e-06	0.476464	1.24669	0.729743	0.983158	2.07331	1.24669	0.143951	0.640079	2.95482	1.24669	0.0500005	0.377428	5.36778	1.24669	5.99592e-05	0.00593096	-1.24148	1.24669
ENSGALG00000022974	CCDC96	chr4	79509174	79510382	-	protein_coding	coiled-coil domain containing 96 [Source:HGNC Symbol;Acc:HGNC:26900]	-4.0457	0.283273	0.000279856	0.00752021	-1.7144	0.283273	0.0823952	0.294218	0.770567	0.283273	0.611045	0.916593	1.98488	0.283273	0.0216936	0.147566	-1.80971	0.283273	0.0598113	0.414374	0.084602	0.283273	1	1	2.32721	0.283273	0.0951117	0.493541	4.82513	0.283273	0.00229387	0.0731916	6.06305	0.283273	2.80034e-05	0.00595343	2.23291	0.283273	0.0844244	0.400047	4.11466	0.283273
ENSGALG00000020109		chr4	85137095	85138998	-	protein_coding	Uncharacterized protein [Source:UniProtKB/TrEMBL;Acc:E1C0D7]	-2.11021	-0.0971189	0.00206928	0.0297725	-4.53328	-0.0971189	6.32635e-06	0.000285836	-2.68495	-0.0971189	0.00057259	0.0192813	-2.82975	-0.0971189	0.000380735	0.00914533	0	-0.0971189	1	1	0	-0.0971189	1	1	-2.44736	-0.0971189	0.119114	0.550685	-0.593678	-0.0971189	0.68078	0.976626	-0.729747	-0.0971189	0.596532	0.964154	2.11588	-0.0971189	0.0131848	0.137083	2.05922	-0.0971189
ENSGALG00000015935	SMYD1	chr4	85479636	85501396	+	protein_coding	SET and MYND domain-containing protein 1 [Source:RefSeq peptide;Acc:NP_989486]	-6.47114	3.25721	7.49168e-07	8.60576e-05	-10.6961	3.25721	1.18256e-10	2.95515e-08	0.126356	3.25721	1	1	-0.700356	3.25721	0.2499	0.608164	-0.0474247	3.25721	1	1	-0.901911	3.25721	0.129668	0.4495	-4.24757	3.25721	0.0270525	0.25136	6.60713	3.25721	0.000164366	0.0212343	5.78191	3.25721	0.00323796	0.0708101	6.42951	3.25721	6.91268e-05	0.00652081	5.50511	3.25721
ENSGALG00000003608		chr5	225251	226264	+	protein_coding	Olfactory receptor [Source:UniProtKB/TrEMBL;Acc:E1C5F0]	-3.12514	-0.294371	6.39077e-05	0.00264918	0	-0.294371	1	1	0	-0.294371	1	1	0	-0.294371	1	1	0	-0.294371	1	1	0	-0.294371	1	1	3.12816	-0.294371	0.0034346	0.0691972	3.13211	-0.294371	0.00402009	0.101349	3.14812	-0.294371	0.00518826	0.0936649	3.13165	-0.294371	0.00114025	0.0313334	3.0664	-0.294371
ENSGALG00000004414	LUZP2	chr5	1107502	1274845	-	protein_coding	leucine zipper protein 2 [Source:RefSeq peptide;Acc:NP_001186450]	-6.28465	1.56099	1.00437e-08	2.69929e-06	-1.80121	1.56099	0.00600534	0.0495024	-4.28989	1.56099	3.97631e-06	0.000666336	-5.31028	1.56099	1.92757e-07	2.80166e-05	-2.72897	1.56099	0.000304909	0.0147225	-0.274205	1.56099	0.604825	0.887243	4.46807	1.56099	0.00292491	0.0628392	1.97617	1.56099	0.163431	0.672418	0.966404	1.56099	0.505608	0.931317	3.5411	1.56099	0.00841228	0.102084	5.9487	1.56099
ENSGALG00000023904	FIBIN	chr5	3505430	3506994	+	protein_coding	fin bud initiation factor homolog precursor [Source:RefSeq peptide;Acc:NP_001264523]	-3.0872	4.45911	0.000204209	0.00609802	-2.58334	4.45911	0.00159915	0.0194853	-1.42776	4.45911	0.0760074	0.38342	-2.49811	4.45911	0.00254444	0.0347995	-0.855541	4.45911	0.264045	0.770413	-2.39942	4.45911	0.00356043	0.0509696	0.503651	4.45911	0.603693	0.949965	1.65932	4.45911	0.0975106	0.548122	0.589027	4.45911	0.560618	0.95271	2.2316	4.45911	0.0175443	0.165625	0.687091	4.45911
ENSGALG00000006216	MYOD1	chr5	11578793	11582278	+	protein_coding	myoblast determination protein 1 homolog [Source:RefSeq peptide;Acc:NP_989545]	-4.10883	0.465644	0.0014783	0.0237501	-1.26254	0.465644	0.25198	0.559119	2.23272	0.465644	0.0210637	0.183281	-0.108958	0.465644	0.873281	0.982075	2.23416	0.465644	0.00840551	0.128929	-3.28353	0.465644	0.00786091	0.0843154	2.84355	0.465644	0.0829527	0.460475	6.36644	0.465644	8.7974e-05	0.0155801	4.00443	0.465644	0.0235693	0.238239	6.36592	0.465644	1.07982e-05	0.00213258	0.810206	0.465644
ENSGALG00000006591	TNNI2	chr5	13473898	13476632	-	protein_coding	Gallus gallus troponin I type 2 (skeletal, fast) (TNNI2), mRNA. [Source:RefSeq mRNA;Acc:NM_205417]	-2.41801	0.369523	0.000671395	0.0139228	-5.08416	0.369523	5.2093e-07	3.67333e-05	0	0.369523	1	1	0	0.369523	1	1	-2.17811	0.369523	0.00105546	0.0340906	-5.80078	0.369523	8.9145e-08	2.08161e-05	-2.69069	0.369523	0.0761217	0.441298	2.42439	0.369523	0.0148844	0.199825	2.43905	0.369523	0.0168924	0.190662	0.224579	0.369523	0.848567	0.993271	-3.4455	0.369523
ENSGALG00000006879	LRRC56	chr5	15297420	15350854	-	protein_coding	leucine rich repeat containing 56 [Source:HGNC Symbol;Acc:HGNC:25430]	-5.33592	1.4853	2.93587e-06	0.000259743	-8.43314	1.4853	4.95138e-09	7.42731e-07	-1.29401	1.4853	0.0278966	0.216426	0	1.4853	1	1	-4.76515	1.4853	8.35296e-06	0.00172434	0	1.4853	1	1	-3.12195	1.4853	0.0889276	0.475947	4.03191	1.4853	0.0220985	0.250414	5.36119	1.4853	0.00110145	0.0404267	0.551725	1.4853	0.701125	0.945577	5.2711	1.4853
ENSGALG00000007217	BEST1	chr5	16141083	16148272	+	protein_coding	bestrophin 1 [Source:HGNC Symbol;Acc:HGNC:12703]	-3.46779	-0.235918	0.000366405	0.00916128	-4.25735	-0.235918	8.74882e-05	0.00226396	-0.217637	-0.235918	0.715328	0.951456	0	-0.235918	1	1	0	-0.235918	1	1	0	-0.235918	1	1	-0.813132	-0.235918	0.650959	0.965123	3.25308	-0.235918	0.0278405	0.283859	3.49138	-0.235918	0.0147981	0.174158	3.47447	-0.235918	0.00431543	0.0693782	3.40744	-0.235918
ENSGALG00000008100	RAPSN	chr5	22161202	22170398	+	protein_coding	43 kDa receptor-associated protein of the synapse [Source:RefSeq peptide;Acc:NP_990428]	-4.94711	1.87318	7.45251e-05	0.00296518	-1.08469	1.87318	0.306906	0.621845	-1.28911	1.87318	0.233627	0.667534	-3.21443	1.87318	0.00610857	0.0640726	-2.16465	1.87318	0.0473925	0.366302	-0.574703	1.87318	0.56571	0.866556	3.86145	1.87318	0.0137371	0.166387	3.65717	1.87318	0.019529	0.234151	1.73215	1.87318	0.251831	0.773661	2.78128	1.87318	0.0432524	0.28055	4.36666	1.87318
ENSGALG00000008365	CHRM4	chr5	22944471	22945943	+	protein_coding	muscarinic acetylcholine receptor M4 [Source:RefSeq peptide;Acc:NP_001026362]	-2.81099	2.8101	0.00424534	0.0485352	-1.51017	2.8101	0.110622	0.352481	-3.58506	2.8101	0.00036801	0.0146015	-1.91601	2.8101	0.0479542	0.242527	-2.67224	2.8101	0.00509553	0.091107	-1.00402	2.8101	0.284333	0.662161	1.30037	2.8101	0.273872	0.764158	-0.774676	2.8101	0.514835	0.926004	0.894872	2.8101	0.466294	0.913787	0.13826	2.8101	0.881985	1	1.80511	2.8101
ENSGALG00000008514	DLL4	chr5	23697384	23706337	+	protein_coding	delta-like 4 (Drosophila) [Source:HGNC Symbol;Acc:HGNC:2910]	-3.83218	0.669042	0.00438856	0.0496116	-2.93983	0.669042	0.0228282	0.126239	2.85425	0.669042	0.010976	0.123186	-0.819299	0.669042	0.474068	0.809121	2.67648	0.669042	0.0112545	0.154292	2.03285	0.669042	0.128181	0.446516	0.889434	0.669042	0.586672	0.945098	6.71293	0.669042	9.84003e-05	0.0161105	3.01407	0.669042	0.0941797	0.526903	6.52983	0.669042	3.83306e-05	0.00459046	5.86052	0.669042
ENSGALG00000028857		chr5	28079227	28080318	-	protein_coding	Uncharacterized protein [Source:UniProtKB/TrEMBL;Acc:R4GF34]	-2.86445	0.45348	0.00332884	0.0412672	0.210039	0.45348	0.945722	0.997398	0.797848	0.45348	0.47825	0.857096	-0.562578	0.45348	0.526806	0.841389	1.70699	0.45348	0.0739087	0.457919	-1.42404	0.45348	0.128633	0.447178	3.07545	0.45348	0.0156569	0.180606	3.66537	0.45348	0.00449282	0.105953	2.30302	0.45348	0.0693031	0.448502	4.57852	0.45348	0.000114748	0.00845615	1.43373	0.45348
ENSGALG00000009507	PLEKHH1	chr5	28086530	28129476	+	protein_coding	pleckstrin homology domain containing, family H (with MyTH4 domain) member 1 [Source:HGNC Symbol;Acc:HGNC:17733]	-3.40288	4.05323	0.0011279	0.0197855	-2.02151	4.05323	0.0441363	0.198133	-1.71654	4.05323	0.0860944	0.409869	-2.11594	4.05323	0.0378543	0.208338	-0.574848	4.05323	0.534059	0.918417	-1.49301	4.05323	0.135635	0.461977	1.38122	4.05323	0.266367	0.757613	1.68622	4.05323	0.182239	0.700758	1.28691	4.05323	0.318382	0.83114	2.82801	4.05323	0.0184544	0.170913	1.90932	4.05323
ENSGALG00000011801	ESR2	chr5	52910592	52952314	+	protein_coding	estrogen receptor beta [Source:RefSeq peptide;Acc:NP_990125]	-6.58712	0.680345	1.56739e-06	0.00015834	-3.26998	0.680345	0.00129821	0.0167043	0.21457	0.680345	0.908068	0.996515	-2.63703	0.680345	0.00501932	0.0558371	-5.5959	0.680345	1.02673e-05	0.00187497	-0.34451	0.680345	0.581442	0.873817	3.2984	0.680345	0.0680098	0.419425	6.81258	0.680345	0.000152557	0.0205002	3.94674	0.680345	0.040809	0.333856	0.974623	0.680345	0.521819	0.87932	6.18435	0.680345
ENSGALG00000011893	SLC38A6	chr5	54134021	54169085	-	protein_coding	solute carrier family 38, member 6 [Source:HGNC Symbol;Acc:HGNC:19863]	-2.08095	5.99983	0.000798722	0.0156924	-0.600027	5.99983	0.3216	0.635702	-0.62902	5.99983	0.30159	0.740537	-1.02421	5.99983	0.100128	0.37562	-0.76206	5.99983	0.194166	0.692243	-0.967245	5.99983	0.11848	0.428875	1.48092	5.99983	0.0467578	0.340153	1.45193	5.99983	0.0527513	0.405062	1.05674	5.99983	0.164972	0.670391	1.31888	5.99983	0.0576423	0.325906	1.11364	5.99983
ENSGALG00000012021		chr5	54839246	54849270	+	protein_coding	Uncharacterized protein [Source:UniProtKB/TrEMBL;Acc:F7AVB9]	-6.03203	0.433439	2.61727e-05	0.00139106	-3.9991	0.433439	0.000838285	0.0121594	-4.20565	0.433439	0.000630344	0.0203538	-4.4816	0.433439	0.00037846	0.00910605	-0.0833243	0.433439	1	1	0.219657	0.433439	0.9454	1	2.01334	0.433439	0.293747	0.779603	1.8092	0.433439	0.348278	0.846435	1.54355	0.433439	0.439935	0.900176	5.95349	0.433439	0.000848642	0.0262985	6.19719	0.433439
ENSGALG00000027720	OTX2	chr5	55680636	55688787	+	protein_coding	homeobox protein OTX2 [Source:RefSeq peptide;Acc:NP_989851]	-3.97472	1.65835	0.000380217	0.00936991	-5.28666	1.65835	9.54547e-06	0.000401079	-1.50294	1.65835	0.111471	0.470583	-5.92608	1.65835	2.14278e-06	0.000188406	-2.6761	1.65835	0.00749171	0.120036	-5.25519	1.65835	1.24043e-05	0.000944846	-1.32141	1.65835	0.358127	0.83708	2.46714	1.65835	0.0878145	0.52469	-1.95538	1.65835	0.184963	0.701066	1.29233	1.65835	0.313578	0.737479	-1.3086	1.65835
ENSGALG00000002012	MMRN2	chr6	2083110	2101710	-	protein_coding	multimerin 2 [Source:HGNC Symbol;Acc:HGNC:19888]	-2.38356	4.0618	0.00187497	0.0278779	-2.0094	4.0618	0.00810691	0.0612273	-0.434178	4.0618	0.545845	0.888127	-1.24031	4.0618	0.10376	0.383401	0.50209	4.0618	0.528763	0.916524	0.956344	4.0618	0.280635	0.65913	0.374072	4.0618	0.678718	0.972504	1.94937	4.0618	0.0389281	0.347408	1.14325	4.0618	0.227649	0.749299	2.88573	4.0618	0.00128359	0.0332425	3.33969	4.0618
ENSGALG00000002845	CTNNA3	chr6	6129271	6562977	+	protein_coding	catenin alpha-3 [Source:RefSeq peptide;Acc:NP_001186465]	-3.63926	2.23773	0.00137013	0.0225882	-4.42782	2.23773	0.000155207	0.00348152	-1.86888	2.23773	0.0822648	0.399516	-2.23587	2.23773	0.0415566	0.222113	0.341938	2.23773	0.785866	0.984935	3.9302	2.23773	0.00122483	0.0258084	-0.789831	2.23773	0.560765	0.937816	1.76962	2.23773	0.20017	0.723292	1.40318	2.23773	0.321357	0.833476	3.98194	2.23773	0.00334931	0.0593793	7.57343	2.23773
ENSGALG00000003557	PAOX	chr6	8918495	8922422	-	protein_coding	polyamine oxidase (exo-N4-amino) [Source:HGNC Symbol;Acc:HGNC:20837]	-2.08815	3.51536	0.000595249	0.0127692	-1.43461	3.51536	0.0171287	0.103866	-0.511406	3.51536	0.389734	0.806046	-1.63258	3.51536	0.00774925	0.075345	-0.858728	3.51536	0.136313	0.610579	-0.9426	3.51536	0.120674	0.432967	0.653418	3.51536	0.363055	0.840611	1.57672	3.51536	0.0322936	0.310558	0.45554	3.51536	0.539315	0.944899	1.22937	3.51536	0.0705516	0.361358	1.14511	3.51536
ENSGALG00000003603		chr6	8950623	8955843	+	protein_coding	Uncharacterized protein [Source:UniProtKB/TrEMBL;Acc:F1NJ68]	-3.3634	0.339369	0.000163244	0.00528364	0	0.339369	1	1	-2.65018	0.339369	0.000830118	0.0246852	-5.49142	0.339369	1.73059e-06	0.000161114	-4.14666	0.339369	2.55034e-05	0.0033827	-3.52177	0.339369	0.000122626	0.00506284	3.36648	0.339369	0.0061605	0.101445	0.695408	0.339369	0.65977	0.970396	-2.139	0.339369	0.207542	0.726522	-0.802297	0.339369	0.635663	0.927075	-0.226676	0.339369
ENSGALG00000003814	Dkk-1	chr6	9764380	9766014	+	protein_coding	Uncharacterized protein [Source:UniProtKB/TrEMBL;Acc:F6ULT8]	-3.57467	3.38625	4.89193e-05	0.00221913	-4.95601	3.38625	7.83167e-08	7.85593e-06	-1.07408	3.38625	0.19642	0.620632	-2.80242	3.38625	0.00124997	0.0216752	-0.743819	3.38625	0.348392	0.831501	-2.22903	3.38625	0.00914326	0.0933539	-1.38202	3.38625	0.184468	0.667359	2.50035	3.38625	0.0203768	0.239478	0.772067	3.38625	0.466906	0.913923	2.83073	3.38625	0.00478927	0.0737589	1.34369	3.38625
ENSGALG00000004653		chr6	11375533	11501581	+	protein_coding	Uncharacterized protein [Source:UniProtKB/TrEMBL;Acc:F1NG38]	-3.33815	1.52691	0.000560176	0.0122756	2.27463	1.52691	0.0199345	0.114815	-2.15798	1.52691	0.0208425	0.182471	-0.591448	1.52691	0.501018	0.826186	-3.74731	1.52691	9.78566e-05	0.00753443	-3.27575	1.52691	0.00073173	0.0181581	5.62281	1.52691	1.89029e-05	0.00527946	1.17872	1.52691	0.311882	0.8242	2.74772	1.52691	0.028408	0.267091	-0.410849	1.52691	0.728986	0.95484	0.0561	1.52691
ENSGALG00000004673	C10orf54	chr6	11475431	11484506	-	protein_coding	chromosome 10 open reading frame 54 [Source:HGNC Symbol;Acc:HGNC:30085]	-2.81594	1.80491	0.000772399	0.0153882	1.01267	1.80491	0.276735	0.587996	-1.68396	1.80491	0.0398622	0.269488	0.952388	1.80491	0.328994	0.693159	-0.597879	1.80491	0.433133	0.874033	-0.757905	1.80491	0.34372	0.716531	3.8295	1.80491	0.000456022	0.0246596	1.1316	1.80491	0.259925	0.789443	3.76987	1.80491	0.000877046	0.0379388	2.21798	1.80491	0.0200028	0.179113	2.05628	1.80491
ENSGALG00000005007		chr6	14456096	14481184	+	protein_coding	Uncharacterized protein [Source:UniProtKB/TrEMBL;Acc:F1P225]	-3.73712	-0.310447	1.30876e-05	0.000828531	0	-0.310447	1	1	0	-0.310447	1	1	0	-0.310447	1	1	0	-0.310447	1	1	-2.74543	-0.310447	0.000223555	0.00810212	3.74027	-0.310447	0.00134501	0.043443	3.7444	-0.310447	0.00162241	0.0630116	3.76111	-0.310447	0.00216588	0.0574503	3.74391	-0.310447	0.000383993	0.0170392	0.922403	-0.310447
ENSGALG00000020899		chr6	16089578	16107758	+	protein_coding	Uncharacterized protein [Source:UniProtKB/TrEMBL;Acc:E1BVD9]	-3.50944	3.10041	0.00155635	0.0244781	-3.38194	3.10041	0.00213758	0.0238805	-2.06841	3.10041	0.0514592	0.312165	-2.50535	3.10041	0.0208842	0.143364	-2.44635	3.10041	0.0193505	0.214497	-0.0997053	3.10041	0.869618	0.981683	0.126956	3.10041	0.920488	1	1.44066	3.10041	0.281552	0.802365	1.00395	3.10041	0.46383	0.913272	1.06271	3.10041	0.376934	0.788266	3.40823	3.10041
ENSGALG00000006343	ACTG2	chr6	18777069	18785435	-	protein_coding	actin, aortic smooth muscle [Source:RefSeq peptide;Acc:NP_001026400]	-3.41626	7.95499	2.32703e-05	0.00129985	-5.51057	7.95499	2.14227e-10	4.84356e-08	-1.72796	7.95499	0.0265607	0.209601	-3.54897	7.95499	1.40145e-05	0.000750459	0.193989	7.95499	0.829462	0.994471	-0.590922	7.95499	0.435328	0.791425	-2.09434	7.95499	0.031303	0.271817	1.68828	7.95499	0.0792872	0.499057	-0.132714	7.95499	0.883834	1	3.61027	7.95499	0.000142045	0.00963471	2.82525	7.95499
ENSGALG00000029169	HHEX	chr6	20253583	20257076	-	protein_coding	hematopoietically-expressed homeobox protein HHEX [Source:RefSeq peptide;Acc:NP_990583]	-4.59525	3.63615	0.000247439	0.00687041	-5.66565	3.63615	1.4605e-05	0.000560739	4.28429	3.63615	0.00199133	0.0417124	-3.13889	3.63615	0.00880312	0.0824742	0.905586	3.63615	0.468805	0.88928	1.2043	3.63615	0.401443	0.763235	-1.07123	3.63615	0.461952	0.895169	8.89827	3.63615	1.85202e-06	0.00131901	1.45614	3.63615	0.337467	0.84541	5.50186	3.63615	0.000383207	0.0170392	5.79779	3.63615
ENSGALG00000007489	CNNM1	chr6	21690899	21703073	-	protein_coding	cyclin and CBS domain divalent metal cation transport mediator 1 [Source:HGNC Symbol;Acc:HGNC:102]	-4.78173	0.634607	0.000100283	0.00368151	-1.33682	0.634607	0.17471	0.458418	-1.36324	0.634607	0.17704	0.59274	-4.16909	0.634607	0.000486786	0.010834	-1.93539	0.634607	0.058102	0.408761	-0.53676	0.634607	0.579471	0.872976	3.44073	0.634607	0.0271839	0.251435	3.41526	0.634607	0.0299039	0.296996	0.610126	0.634607	0.694858	0.986652	2.84249	0.634607	0.0482675	0.295327	4.22428	0.634607
ENSGALG00000006134	HOGA1	chr6	21861205	21863632	-	protein_coding	4-hydroxy-2-oxoglutarate aldolase 1 [Source:HGNC Symbol;Acc:HGNC:25155]	-2.74345	-0.403417	0.00151462	0.0241053	0	-0.403417	1	1	0	-0.403417	1	1	0	-0.403417	1	1	-1.61093	-0.403417	0.0157016	0.189858	0	-0.403417	1	1	2.74636	-0.403417	0.0239585	0.233743	2.75016	-0.403417	0.0269525	0.279284	2.76555	-0.403417	0.0316445	0.286369	1.12051	-0.403417	0.424825	0.821684	2.68701	-0.403417
ENSGALG00000007837	KAZALD1	chr6	22598417	22602875	-	protein_coding	Kazal-type serine peptidase inhibitor domain 1 [Source:HGNC Symbol;Acc:HGNC:25460]	-2.90755	5.76688	3.34231e-06	0.00028338	-1.47703	5.76688	0.0154824	0.096852	-0.79801	5.76688	0.1896	0.609853	-1.24514	5.76688	0.0445837	0.232156	0.821691	5.76688	0.191186	0.68939	1.13785	5.76688	0.104935	0.401541	1.43049	5.76688	0.0527068	0.363939	2.10953	5.76688	0.00547247	0.117042	1.66241	5.76688	0.0302939	0.279111	3.72928	5.76688	5.53938e-07	0.000346283	4.04533	5.76688
ENSGALG00000008697	RBM20	chr6	25642490	25666822	+	protein_coding	RNA binding motif protein 20 [Source:HGNC Symbol;Acc:HGNC:27424]	-3.64286	2.36642	0.00216157	0.0306668	-3.01578	2.36642	0.0094085	0.0683051	-1.74719	2.36642	0.119044	0.48656	-1.18614	2.36642	0.282708	0.643171	-1.49138	2.36642	0.167228	0.654781	-2.05567	2.36642	0.0702292	0.32238	0.626269	2.36642	0.654027	0.965522	1.89516	2.36642	0.191012	0.710586	2.45687	2.36642	0.107081	0.564961	2.15107	2.36642	0.106432	0.450385	1.58458	2.36642
ENSGALG00000010461	EBF3	chr6	33682903	33790682	-	protein_coding	early B-cell factor 3 [Source:HGNC Symbol;Acc:HGNC:19087]	-3.47201	5.32312	1.61907e-10	7.43936e-08	-3.53722	5.32312	7.0615e-11	1.89781e-08	-2.52987	5.32312	1.94767e-06	0.000380578	-2.88485	5.32312	9.47303e-08	1.60077e-05	-1.67823	5.32312	0.000910383	0.0315511	-3.10829	5.32312	9.31842e-09	4.02217e-06	-0.0653324	5.32312	0.917383	1	0.942048	5.32312	0.133382	0.617894	0.587121	5.32312	0.358621	0.860137	1.79372	5.32312	0.00261846	0.051303	0.363323	5.32312
ENSGALG00000010500	Nkx-6.2	chr6	34788047	34790162	-	protein_coding	homeobox protein Nkx-6.2 [Source:RefSeq peptide;Acc:NP_001186477]	-3.89447	3.66003	0.00162398	0.0252533	-5.41112	3.66003	6.2301e-05	0.00178196	-3.13539	3.66003	0.00566621	0.081115	-8.35533	3.66003	2.47122e-07	3.38462e-05	-4.56267	3.66003	0.000300131	0.0146037	0.762078	3.66003	0.326986	0.70327	-1.53057	3.66003	0.378638	0.849718	0.748289	3.66003	0.659526	0.970396	-4.46709	3.66003	0.0230913	0.235611	-0.679197	3.66003	0.703788	0.945856	4.62465	3.66003
ENSGALG00000002907	MYL1	chr7	2739204	2756780	-	protein_coding	Myosin light chain 1, skeletal muscle isoform [Source:UniProtKB/Swiss-Prot;Acc:P02604]	-3.77439	1.36301	0.00027277	0.00738656	-8.15073	1.36301	1.54842e-07	1.42295e-05	-3.79927	1.36301	0.00027277	0.0119689	-6.27782	1.36301	3.78714e-06	0.000283916	-4.59144	1.36301	6.16554e-05	0.00570272	0	1.36301	1	1	-4.40121	1.36301	0.040609	0.315567	-0.0450342	1.36301	0.992091	1	-2.51412	1.36301	0.202864	0.721318	-0.836287	1.36301	0.663688	0.937483	3.71286	1.36301
ENSGALG00000003553	ABCA12	chr7	4209985	4288793	-	protein_coding	ATP-binding cassette, sub-family A (ABC1), member 12 [Source:HGNC Symbol;Acc:HGNC:14637]	-4.12511	-0.0424159	0.000158433	0.00518787	0	-0.0424159	1	1	0	-0.0424159	1	1	0	-0.0424159	1	1	-5.03634	-0.0424159	3.12325e-05	0.00373846	-0.215109	-0.0424159	0.696296	0.927429	4.12833	-0.0424159	0.00663061	0.105524	4.13253	-0.0424159	0.00755741	0.140469	4.14956	-0.0424159	0.00969638	0.133708	-0.930674	-0.0424159	0.636566	0.9275	3.84608	-0.0424159
ENSGALG00000004274	cdermo-1	chr7	6156611	6186495	+	protein_coding	twist-related protein 2 [Source:RefSeq peptide;Acc:NP_990010]	-6.07074	0.679819	1.16083e-08	2.95266e-06	-0.378663	0.679819	0.32567	0.639314	-4.98028	0.679819	2.73238e-07	8.53642e-05	-4.30724	0.679819	1.8019e-06	0.000166664	-4.62702	0.679819	5.50715e-07	0.000320511	-5.4137	0.679819	7.98325e-08	1.96058e-05	5.68878	0.679819	0.000166035	0.0151603	1.0696	0.679819	0.45549	0.89988	1.75562	0.679819	0.241379	0.763787	1.42485	0.679819	0.276504	0.704724	0.582547	0.679819
ENSGALG00000023603		chr7	9980583	9989026	+	protein_coding	Uncharacterized protein [Source:UniProtKB/TrEMBL;Acc:F1NK78]	-2.6089	-0.388769	0.000942575	0.0174818	0	-0.388769	1	1	-1.59915	-0.388769	0.0104352	0.118911	-2.01195	-0.388769	0.00385338	0.0465543	0	-0.388769	1	1	0	-0.388769	1	1	2.61175	-0.388769	0.0174859	0.192764	0.996367	-0.388769	0.49074	0.916567	0.592112	-0.388769	0.735376	0.994956	2.61504	-0.388769	0.0077694	0.0979357	2.55351	-0.388769
ENSGALG00000008135	SATB2	chr7	10290250	10495774	-	protein_coding	DNA-binding protein SATB2 [Source:RefSeq peptide;Acc:NP_001186039]	-3.76373	0.57528	0.000388248	0.00948577	-3.06853	0.57528	0.00186298	0.0216329	-5.03197	0.57528	2.4038e-05	0.00236102	-5.04996	0.57528	2.24619e-05	0.00107006	-3.18454	0.57528	0.00127311	0.0385016	-5.1415	0.57528	1.92072e-05	0.00131533	0.67806	0.57528	0.661362	0.965959	-1.28517	0.57528	0.424539	0.882921	-1.29423	0.57528	0.420442	0.890164	0.565367	0.57528	0.674437	0.941108	-1.43387	0.57528
ENSGALG00000009012	ZNF385B	chr7	14343682	14477554	+	protein_coding	zinc finger protein 385B [Source:HGNC Symbol;Acc:HGNC:26332]	-4.07197	1.65308	0.00237212	0.0326775	-4.81103	1.65308	0.000510177	0.00849937	-4.00804	1.65308	0.00259238	0.0490384	-3.86887	1.65308	0.00374349	0.0455382	-3.66537	1.65308	0.00459299	0.0854162	-3.82655	1.65308	0.00400073	0.0549531	-0.74408	1.65308	0.65456	0.965522	0.059664	1.65308	0.971196	1	0.201344	1.65308	0.914801	1	0.402793	1.65308	0.768069	0.966241	0.230262	1.65308
ENSGALG00000023439	DFNB59	chr7	14909332	14917988	-	protein_coding	deafness, autosomal recessive 59 [Source:HGNC Symbol;Acc:HGNC:29502]	-2.07628	-0.136002	0.00209452	0.0299843	-0.393228	-0.136002	0.335331	0.649517	0	-0.136002	1	1	-3.80728	-0.136002	2.67769e-05	0.0012264	0	-0.136002	1	1	-4.73685	-0.136002	2.89188e-06	0.000306497	1.67883	-0.136002	0.12443	0.560879	2.08228	-0.136002	0.0291215	0.292555	-1.74389	-0.136002	0.243609	0.765937	2.08188	-0.136002	0.013203	0.137173	-2.71987	-0.136002
ENSGALG00000009329		chr7	16707885	16718444	-	protein_coding	Uncharacterized protein [Source:UniProtKB/TrEMBL;Acc:F1P2R0]	-4.07881	-0.291218	1.66549e-05	0.00100098	0	-0.291218	1	1	0	-0.291218	1	1	-1.9126	-0.291218	0.00331245	0.0417545	-1.58116	-0.291218	0.00799037	0.124934	-0.904748	-0.291218	0.0631278	0.30286	4.08202	-0.291218	0.00163494	0.0475509	4.08622	-0.291218	0.00193255	0.0676728	2.16467	-0.291218	0.165846	0.670921	2.48638	-0.291218	0.0700929	0.360511	3.10733	-0.291218
ENSGALG00000018439	DLX1	chr7	17337963	17338619	-	protein_coding	Gallus gallus distal-less homeobox 1 (DLX1), mRNA. [Source:RefSeq mRNA;Acc:NM_001045842]	-6.03453	3.68946	8.07013e-14	9.57924e-11	-8.2616	3.68946	9.56911e-21	1.13585e-17	-5.58955	3.68946	1.94636e-12	9.24133e-09	-7.95331	3.68946	1.08166e-19	3.08143e-16	-3.48585	3.68946	1.10491e-06	0.00053157	-6.16498	3.68946	4.40566e-14	1.25509e-10	-2.23426	3.68946	0.0126138	0.1583	0.438802	3.68946	0.611002	0.957649	-1.92154	3.68946	0.0317394	0.286863	2.54354	3.68946	0.00231162	0.0479282	-0.152476	3.68946
ENSGALG00000011009	SCN2A	chr7	19318427	19366026	-	protein_coding	sodium channel, voltage gated, type II alpha subunit [Source:HGNC Symbol;Acc:HGNC:10588]	-3.46959	-0.0571521	0.00102857	0.0185456	-0.0289048	-0.0571521	0.998263	1	0.594276	-0.0571521	0.576456	0.902214	-2.14837	-0.0571521	0.0235908	0.155489	-2.34695	-0.0571521	0.013803	0.173531	-2.84328	-0.0571521	0.00546436	0.0675646	3.44185	-0.0571521	0.0128487	0.159979	4.07512	-0.0571521	0.00316967	0.0888757	1.31932	-0.0571521	0.365771	0.863172	1.11488	-0.0571521	0.391513	0.799529	0.590928	-0.0571521
ENSGALG00000011250	ASIC4	chr7	21585959	21589518	-	protein_coding	acid sensing (proton gated) ion channel family member 4 [Source:HGNC Symbol;Acc:HGNC:21263]	-2.27374	-0.24478	0.000675462	0.0139844	-1.6831	-0.24478	0.00448787	0.040536	-2.63729	-0.24478	0.000270076	0.0119101	-3.52027	-0.24478	2.01464e-05	0.000979161	0	-0.24478	1	1	-2.63843	-0.24478	0.000275951	0.00935074	0.573927	-0.24478	0.665364	0.966152	-0.382196	-0.24478	0.773284	0.995844	-1.25806	-0.24478	0.361663	0.861029	2.27957	-0.24478	0.00583061	0.0830511	-0.424987	-0.24478
ENSGALG00000011306	DES	chr7	21670394	21673766	-	protein_coding	desmin [Source:HGNC Symbol;Acc:HGNC:2770]	-3.57517	4.19778	3.08357e-11	1.51456e-08	-3.0791	4.19778	6.16236e-09	8.9568e-07	-2.04011	4.19778	9.30917e-05	0.00597296	-2.03793	4.19778	0.000114872	0.0038052	-0.87465	4.19778	0.0779714	0.472036	-0.894043	4.19778	0.088109	0.365364	0.495871	4.19778	0.419006	0.875209	1.53492	4.19778	0.0146772	0.197981	1.53721	4.19778	0.0170304	0.191612	2.70047	4.19778	8.10238e-06	0.00186146	2.68051	4.19778
ENSGALG00000011469	IGFBP2	chr7	22757948	22808688	-	protein_coding	Gallus gallus insulin-like growth factor binding protein 2, 36kDa (IGFBP2), mRNA. [Source:RefSeq mRNA;Acc:NM_205359]	-3.75874	-0.140143	0.00012567	0.00431336	-1.48997	-0.140143	0.0414729	0.190002	-2.58306	-0.140143	0.00247124	0.0474398	-0.521198	-0.140143	0.465234	0.803871	-1.30595	-0.140143	0.0700854	0.447629	-1.21976	-0.140143	0.0941346	0.378879	2.25875	-0.140143	0.0830732	0.460834	1.1641	-0.140143	0.372174	0.858428	3.24618	-0.140143	0.0172733	0.193221	2.44645	-0.140143	0.0415749	0.274799	2.4943	-0.140143
ENSGALG00000011813	HEG1	chr7	27453193	27465873	-	protein_coding	heart development protein with EGF-like domains 1 [Source:HGNC Symbol;Acc:HGNC:29227]	-6.25682	1.30571	1.47928e-06	0.000153046	-3.05659	1.30571	0.00420813	0.0386085	-5.24569	1.30571	2.15926e-05	0.00226151	-3.97808	1.30571	0.000477471	0.0107072	1.01068	1.30571	0.166846	0.654743	-4.58532	1.30571	9.50895e-05	0.00424594	3.19091	1.30571	0.0442787	0.328835	1.00197	1.30571	0.506409	0.922297	2.27554	1.30571	0.155963	0.652052	7.283	1.30571	2.02468e-06	0.000739476	1.63868	1.30571
ENSGALG00000002223	LHX9	chr8	2269656	2279402	-	protein_coding	LIM/homeobox protein Lhx9 [Source:RefSeq peptide;Acc:NP_990757]	-3.88283	4.33383	3.51386e-05	0.00171409	-1.04114	4.33383	0.232279	0.534936	-2.56536	4.33383	0.00454673	0.0705475	-1.63902	4.33383	0.0676814	0.296723	-1.50996	4.33383	0.0778816	0.471994	-1.66042	4.33383	0.0632685	0.303241	2.84159	4.33383	0.013094	0.162042	1.31732	4.33383	0.230515	0.758162	2.24381	4.33383	0.0534296	0.392295	2.37278	4.33383	0.0227333	0.192861	2.22178	4.33383
ENSGALG00000002287	CRB1	chr8	2476868	2538304	-	protein_coding	crumbs family member 1, photoreceptor morphogenesis associated [Source:HGNC Symbol;Acc:HGNC:2343]	-3.79587	0.581049	0.000833333	0.0159543	-2.9877	0.581049	0.00498451	0.0435667	-0.17629	0.581049	0.826122	0.981261	1.36475	0.581049	0.0807763	0.330341	-2.2147	0.581049	0.0250119	0.252111	-0.484018	0.581049	0.596315	0.881293	0.799868	0.581049	0.579199	0.943776	3.62099	0.581049	0.0151813	0.202664	5.1915	0.581049	0.000274272	0.0225823	1.57553	0.581049	0.23521	0.658792	3.28672	0.581049
ENSGALG00000002667	OLFML2B	chr8	3773062	3782255	-	protein_coding	olfactomedin-like 2B [Source:HGNC Symbol;Acc:HGNC:24558]	-3.62095	1.35271	0.00104039	0.0187113	-4.8439	1.35271	3.38669e-05	0.00108385	-3.10617	1.35271	0.00393121	0.0648854	-4.18577	1.35271	0.000249915	0.0066571	-2.53424	1.35271	0.0128149	0.167772	-4.44856	1.35271	0.000108263	0.00465892	-1.22955	1.35271	0.377189	0.849415	0.50958	1.35271	0.711567	0.984574	-0.567401	1.35271	0.680419	0.982109	1.08237	1.35271	0.382529	0.793468	-0.847087	1.35271
ENSGALG00000003324	PRRX1	chr8	4818202	4849737	-	protein_coding	paired mesoderm homeobox protein 1 [Source:RefSeq peptide;Acc:NP_001264653]	-2.61599	3.13539	1.10794e-05	0.000733546	-2.24461	3.13539	0.000141141	0.00324734	-2.20501	3.13539	0.000192512	0.00953772	-2.95837	3.13539	1.02169e-06	0.000112813	-1.28565	3.13539	0.0225593	0.236102	-2.33923	3.13539	8.95337e-05	0.00409678	0.371023	3.13539	0.593584	0.946322	0.41067	3.13539	0.556641	0.938541	-0.342551	3.13539	0.625856	0.971031	1.33016	3.13539	0.0445251	0.284147	0.275581	3.13539
ENSGALG00000004700	NCF2	chr8	7594478	7602233	-	protein_coding	neutrophil cytosolic factor 2 [Source:HGNC Symbol;Acc:HGNC:7661]	-3.35878	-0.196544	0.000364213	0.00915494	-1.30656	-0.196544	0.0687616	0.262604	0.386965	-0.196544	0.653457	0.93272	0.389987	-0.196544	0.692159	0.919794	0.387407	-0.196544	0.533992	0.918417	-2.01734	-0.196544	0.0118934	0.110725	2.04192	-0.196544	0.134192	0.580615	3.75832	-0.196544	0.00163416	0.0630116	3.77503	-0.196544	0.00224116	0.0586821	3.75783	-0.196544	0.0004006	0.0172203	1.29075	-0.196544
ENSGALG00000005073	PDC	chr8	9879705	9912133	+	protein_coding	phosducin [Source:HGNC Symbol;Acc:HGNC:8759]	-2.93698	-0.295937	0.00074134	0.0150361	0	-0.295937	1	1	0	-0.295937	1	1	-3.84347	-0.295937	0.000131438	0.00415065	-0.579555	-0.295937	0.157503	0.643486	-0.319775	-0.295937	0.696296	0.927429	2.93995	-0.295937	0.0156289	0.18055	2.94383	-0.295937	0.0176604	0.219699	-0.916658	-0.295937	0.589264	0.961745	2.35464	-0.295937	0.07291	0.36834	2.55778	-0.295937
ENSGALG00000005252	GPR88	chr8	10783844	10785051	+	protein_coding	G protein-coupled receptor 88 [Source:HGNC Symbol;Acc:HGNC:4539]	-2.48985	-0.205097	0.00109184	0.0193195	-3.74315	-0.205097	6.02123e-05	0.00173822	-0.563721	-0.205097	0.334659	0.768354	-3.33007	-0.205097	0.000153379	0.00466822	0	-0.205097	1	1	-2.59337	-0.205097	0.000908255	0.0212085	-1.27653	-0.205097	0.41947	0.87547	1.92504	-0.205097	0.177101	0.694997	-0.850623	-0.205097	0.568977	0.956131	2.49588	-0.205097	0.00854384	0.103397	-0.165615	-0.205097
ENSGALG00000005257	VCAM1	chr8	10818883	10826594	+	protein_coding	vascular cell adhesion molecule 1 [Source:HGNC Symbol;Acc:HGNC:12663]	-3.9711	0.744297	0.000473315	0.0108565	-5.15015	0.744297	8.11933e-05	0.00215525	0	0.744297	1	1	-7.43294	0.744297	2.97413e-06	0.000239341	0	0.744297	1	1	-1.0876	0.744297	0.0737699	0.33115	-1.2032	0.744297	0.562946	0.938217	3.97847	0.744297	0.0141878	0.195019	-3.47254	0.744297	0.122742	0.596215	3.97797	0.744297	0.00518677	0.0769587	2.81654	0.744297
ENSGALG00000008780	CTBS	chr8	15487843	15493527	+	protein_coding	chitobiase, di-N-acetyl- [Source:HGNC Symbol;Acc:HGNC:2496]	-2.50856	3.19461	0.00362175	0.0437242	-2.30712	3.19461	0.00704666	0.0554521	-1.36701	3.19461	0.104571	0.454257	-1.80039	3.19461	0.0361827	0.203519	-1.26374	3.19461	0.120079	0.57706	-2.41812	3.19461	0.00526315	0.0661679	0.201112	3.19461	0.843265	1	1.14136	3.19461	0.27455	0.798425	0.708108	3.19461	0.507872	0.931678	1.24466	3.19461	0.196138	0.605897	0.0893844	3.19461
ENSGALG00000023296	SCL	chr8	20810415	20813774	-	protein_coding	Gallus gallus T-cell acute lymphocytic leukemia 1 (TAL1), mRNA. [Source:RefSeq mRNA;Acc:NM_205352]	-4.6707	0.160698	0.00255996	0.0341744	-1.17001	0.160698	0.330445	0.644001	1.53041	0.160698	0.114293	0.476438	-1.10292	0.160698	0.352455	0.714338	0.305264	0.160698	0.82896	0.994471	1.49527	0.160698	0.134464	0.459969	3.49641	0.160698	0.0866544	0.470265	6.22309	0.160698	0.00123374	0.0556996	3.56982	0.160698	0.0950111	0.529061	4.98045	0.160698	0.00835206	0.101594	6.14974	0.160698
ENSGALG00000010867	TACSTD2	chr8	25225850	25226746	-	protein_coding	tumor-associated calcium signal transducer 2 precursor [Source:RefSeq peptide;Acc:NP_001264605]	-4.24098	-0.150549	0.000118532	0.00414833	0.184406	-0.150549	1	1	0.184742	-0.150549	1	1	-3.92041	-0.150549	0.000249636	0.0066571	0.184944	-0.150549	1	1	0.178854	-0.150549	1	1	4.43138	-0.150549	0.00137958	0.0441589	4.43563	-0.150549	0.00164354	0.0631012	0.313169	-0.150549	0.861272	1	4.43513	-0.150549	0.000386752	0.0170554	4.36478	-0.150549
ENSGALG00000001327	AIRE	chr9	382665	385476	+	protein_coding	autoimmune regulator [Source:HGNC Symbol;Acc:HGNC:360]	-3.56917	-0.14477	0.000241696	0.00680004	-3.6862	-0.14477	0.00018217	0.0039435	-3.14047	-0.14477	0.000772864	0.0234726	-0.376288	-0.14477	0.557249	0.856704	-1.60268	-0.14477	0.0321136	0.293679	0.00212629	-0.14477	1	1	-0.13661	-0.14477	0.94538	1	0.41239	-0.14477	0.775374	0.995844	3.2063	-0.14477	0.0235513	0.238239	1.95717	-0.14477	0.148774	0.531102	3.51908	-0.14477
ENSGALG00000002263	KLHL6	chr9	2069219	2087633	-	protein_coding	kelch-like 6 [Source:RefSeq peptide;Acc:NP_001026474]	-7.14758	0.882721	3.14549e-06	0.000271541	-6.44916	0.882721	9.89712e-06	0.000412206	0.112764	0.882721	1	1	0.113724	0.882721	1	1	0.112904	0.882721	1	1	0.108676	0.882721	1	1	0.675893	0.882721	0.723326	0.982585	7.26984	0.882721	0.000428454	0.0337177	7.28777	0.882721	0.00065639	0.0335112	7.26932	0.882721	7.23964e-05	0.00668396	7.19597	0.882721
ENSGALG00000006574	CRYGS	chr9	3846576	3850374	-	protein_coding	beta-crystallin S [Source:RefSeq peptide;Acc:NP_001163998]	-2.39333	-0.231355	0.00427331	0.0486563	0.00113925	-0.231355	1	1	-1.91211	-0.231355	0.0221574	0.188361	0.15085	-0.231355	1	1	-3.12997	-0.231355	0.000650674	0.0247386	-1.84333	-0.231355	0.0203886	0.154806	2.39644	-0.231355	0.0370459	0.29897	0.470167	-0.231355	0.799585	1	2.56325	-0.231355	0.0260903	0.254367	-0.750495	-0.231355	0.58242	0.904522	0.503269	-0.231355
ENSGALG00000006260	KLHL30	chr9	4328459	4331622	+	protein_coding	kelch-like family member 30 [Source:HGNC Symbol;Acc:HGNC:24770]	-4.12148	-0.203722	1.05295e-05	0.000710814	0	-0.203722	1	1	0	-0.203722	1	1	0	-0.203722	1	1	-0.171962	-0.203722	0.810811	0.989393	0	-0.203722	1	1	4.1247	-0.203722	0.00123895	0.0421184	4.1289	-0.203722	0.00147259	0.0592529	4.14592	-0.203722	0.00201192	0.0555383	3.9533	-0.203722	0.00111123	0.0307965	4.0589	-0.203722
ENSGALG00000005655	TSPEAR	chr9	4690160	4696404	+	protein_coding	thrombospondin-type laminin G domain and EAR repeats [Source:HGNC Symbol;Acc:HGNC:1268]	-3.1063	2.63488	0.00357535	0.0434348	-0.902358	2.63488	0.363285	0.674513	-2.80368	2.63488	0.00802027	0.100382	-0.944413	2.63488	0.345832	0.708985	-0.85322	2.63488	0.378834	0.847875	-0.524205	2.63488	0.58133	0.873817	2.20373	2.63488	0.0937324	0.489349	0.302233	2.63488	0.813175	1	2.16201	2.63488	0.113552	0.577862	2.25296	2.63488	0.0633859	0.342688	2.58077	2.63488
ENSGALG00000005554	ADIPOQ	chr9	4729436	4731573	-	protein_coding	adiponectin precursor [Source:RefSeq peptide;Acc:NP_996874]	-4.29235	-0.21794	1.64093e-05	0.000994612	-3.39168	-0.21794	0.000124528	0.00295061	0	-0.21794	1	1	0	-0.21794	1	1	0	-0.21794	1	1	0	-0.21794	1	1	0.878426	-0.21794	0.580337	0.944195	4.29982	-0.21794	0.00194665	0.0676728	4.31696	-0.21794	0.0026699	0.0644578	4.29932	-0.21794	0.000474797	0.018944	4.22932	-0.21794
ENSGALG00000021009	FOXL2	chr9	5200075	5200992	-	protein_coding	forkhead box protein L2 [Source:RefSeq peptide;Acc:NP_001012630]	-4.59048	1.85888	3.32083e-05	0.00164243	-2.18074	1.85888	0.0301414	0.154049	-3.20637	1.85888	0.00224514	0.0446676	-3.84451	1.85888	0.000371655	0.00897264	-2.57275	1.85888	0.00974215	0.141889	-1.01189	1.85888	0.298678	0.678278	2.40795	1.85888	0.0686853	0.42116	1.3823	1.85888	0.284982	0.804225	0.745218	1.85888	0.575238	0.957319	2.01623	1.85888	0.0938359	0.422298	3.57189	1.85888
ENSGALG00000005327	RBP2	chr9	5392692	5403608	-	protein_coding	retinol-binding protein 2 [Source:RefSeq peptide;Acc:NP_001264346]	-3.3703	-0.331988	3.73967e-05	0.00179353	0	-0.331988	1	1	0	-0.331988	1	1	0	-0.331988	1	1	-1.38656	-0.331988	0.0114139	0.155433	0	-0.331988	1	1	3.37338	-0.331988	0.00244211	0.0575917	3.3774	-0.331988	0.00296231	0.0861124	3.3937	-0.331988	0.00381989	0.0776184	1.97353	-0.331988	0.102297	0.441684	3.31045	-0.331988
ENSGALG00000026187	NMNAT3	chr9	5438651	5460021	-	protein_coding	nicotinamide nucleotide adenylyltransferase 3 [Source:HGNC Symbol;Acc:HGNC:20989]	-3.34263	-0.0458568	0.000667302	0.013876	-3.59008	-0.0458568	0.000355843	0.00640878	0.321694	-0.0458568	0.661123	0.935467	0.324237	-0.0458568	0.699914	0.920593	-1.02809	-0.0458568	0.148408	0.628955	0.310836	-0.0458568	0.686653	0.925062	-0.265531	-0.0458568	0.877856	1	3.67601	-0.0458568	0.00262033	0.0784231	3.69264	-0.0458568	0.00341463	0.0728037	2.30884	-0.0458568	0.0659111	0.34959	3.60766	-0.0458568
ENSGALG00000005176	SCG2	chr9	7713655	7715544	-	protein_coding	secretogranin II [Source:HGNC Symbol;Acc:HGNC:10575]	-3.71054	3.04767	0.0018325	0.0275568	0.309677	3.04767	0.867465	0.968982	-2.08061	3.04767	0.0659445	0.356205	-1.93989	3.04767	0.0878269	0.348043	-1.77532	3.04767	0.104439	0.544721	-3.13258	3.04767	0.0075747	0.0822363	4.02049	3.04767	0.0100726	0.137591	1.62954	3.04767	0.25715	0.786442	1.7706	3.04767	0.235329	0.758893	1.9349	3.04767	0.143229	0.522312	0.57613	3.04767
ENSGALG00000004946	COL4A4	chr9	8788722	8851270	-	protein_coding	collagen, type IV, alpha 4 [Source:HGNC Symbol;Acc:HGNC:2206]	-3.65009	-0.253622	2.6544e-05	0.00140168	-2.12447	-0.253622	0.00159117	0.0194213	-0.379409	-0.253622	0.325869	0.760354	-1.52611	-0.253622	0.00780036	0.0755795	-0.452904	-0.253622	0.220171	0.723042	-1.56579	-0.253622	0.0105617	0.102063	1.50699	-0.253622	0.288679	0.776279	3.27088	-0.253622	0.0136841	0.190388	2.12471	-0.253622	0.145212	0.635062	3.19643	-0.253622	0.00798077	0.0992177	2.01719	-0.253622
ENSGALG00000002974	SPHKAP	chr9	9051426	9119137	-	protein_coding	A-kinase anchor protein SPHKAP [Source:RefSeq peptide;Acc:NP_001171003]	-5.0074	-0.1234	8.90907e-07	9.99219e-05	-0.840107	-0.1234	0.0647603	0.252725	-2.65583	-0.1234	0.000383276	0.0149163	0	-0.1234	1	1	0	-0.1234	1	1	-2.51262	-0.1234	0.000545834	0.0148593	4.15806	-0.1234	0.00602535	0.100479	2.33425	-0.1234	0.124497	0.601979	5.03252	-0.1234	0.000544561	0.0304185	5.01452	-0.1234	6.22036e-05	0.00606868	2.42277	-0.1234
ENSGALG00000024000	7	chr9	11878868	11880012	+	protein_coding	Type-1 angiotensin II receptor [Source:UniProtKB/Swiss-Prot;Acc:P79785]	-6.49064	1.9331	2.47404e-06	0.000227357	-4.73199	1.9331	0.000185078	0.00398172	-3.93656	1.9331	0.00132166	0.0329122	-2.71322	1.9331	0.0196013	0.137683	-1.36878	1.9331	0.197069	0.695159	-2.41914	1.9331	0.034647	0.212452	1.75345	1.9331	0.251026	0.744764	2.54973	1.9331	0.107044	0.569993	3.77649	1.9331	0.0274988	0.261468	5.11976	1.9331	0.00120158	0.0321982	4.0552	1.9331
ENSGALG00000007193	HRASLS	chr9	12623432	12626925	-	protein_coding	HRAS-like suppressor [Source:HGNC Symbol;Acc:HGNC:14922]	-4.16077	1.36475	0.00130404	0.0218219	-2.2344	1.36475	0.0593417	0.239451	-1.53968	1.36475	0.18142	0.599292	-3.12754	1.36475	0.011884	0.0993061	-1.29234	1.36475	0.24647	0.753536	-2.69415	1.36475	0.0273549	0.183621	1.92382	1.36475	0.224243	0.719362	2.61948	1.36475	0.108363	0.571186	1.03233	1.36475	0.528053	0.940198	2.86719	1.36475	0.0541636	0.315927	1.45696	1.36475
ENSGALG00000007361	SS	chr9	14279799	14281333	+	protein_coding	Somatostatin Somatostatin-28 Somatostatin-14 [Source:UniProtKB/Swiss-Prot;Acc:P33094]	-2.9543	0.246278	0.000213339	0.00625267	0	0.246278	1	1	-6.35254	0.246278	5.01356e-08	2.74666e-05	-2.14684	0.246278	0.00174633	0.0271558	-0.165858	0.246278	0.810811	0.989393	-1.62171	0.246278	0.00685928	0.077481	2.95726	0.246278	0.00680153	0.106875	-3.42058	0.246278	0.039834	0.351467	0.802677	0.246278	0.585258	0.960416	2.79177	0.246278	0.00798692	0.0992177	1.26876	0.246278
ENSGALG00000027947	Ghsr	chr9	18772273	18779087	+	protein_coding	growth hormone secretagogue receptor type 1 [Source:RefSeq peptide;Acc:NP_989725]	-2.54049	-0.0562351	0.000207648	0.00616195	0	-0.0562351	1	1	-1.33536	-0.0562351	0.0340508	0.244836	0	-0.0562351	1	1	-0.170861	-0.0562351	0.810811	0.989393	-0.213947	-0.0562351	0.696296	0.927429	2.54331	-0.0562351	0.0066164	0.105524	1.19592	-0.0562351	0.405184	0.873402	2.56197	-0.0562351	0.00921207	0.130434	2.37258	-0.0562351	0.00868731	0.104781	2.2704	-0.0562351
ENSGALG00000009349	SLC7A14	chr9	19222623	19243762	+	protein_coding	solute carrier family 7, member 14 [Source:HGNC Symbol;Acc:HGNC:29326]	-4.5898	0.481546	0.000212112	0.0062424	1.09387	0.481546	0.130674	0.38852	-3.13303	0.481546	0.00559116	0.0805263	1.10208	0.481546	0.158574	0.485121	-2.37755	0.481546	0.0227847	0.23723	-4.87875	0.481546	0.000129	0.00526497	5.70015	0.481546	0.000173152	0.0154149	1.44802	0.481546	0.361632	0.854385	5.72222	0.481546	0.000330114	0.0243635	2.20522	0.481546	0.129055	0.496769	-0.323318	0.481546
ENSGALG00000009437	MECOM	chr9	19449373	19752139	+	protein_coding	MDS1 and EVI1 complex locus [Source:HGNC Symbol;Acc:HGNC:3498]	-2.35158	4.29549	6.81167e-09	1.96423e-06	-3.45153	4.29549	6.71143e-17	5.03145e-14	0.174559	4.29549	0.681549	0.943229	-2.38644	4.29549	6.21069e-09	1.70125e-06	2.31979	4.29549	8.33767e-08	8.54056e-05	-0.665609	4.29549	0.105483	0.401854	-1.10009	4.29549	0.0208614	0.213777	2.5262	4.29549	4.0421e-07	0.00033868	-0.0349002	4.29549	0.940203	1	4.67208	4.29549	2.73545e-20	1.94818e-16	1.68561	4.29549
ENSGALG00000010369	IGSF10	chr9	22944425	22959198	+	protein_coding	immunoglobulin superfamily, member 10 [Source:HGNC Symbol;Acc:HGNC:26384]	-2.56956	1.21923	0.00360834	0.0436429	-1.4879	1.21923	0.0814347	0.29218	-4.04037	1.21923	1.33287e-05	0.00158211	-1.92384	1.21923	0.0270815	0.16915	-2.52714	1.21923	0.00303092	0.0646831	-2.09326	1.21923	0.0165163	0.136223	1.07982	1.21923	0.316179	0.799685	-1.47336	1.21923	0.179514	0.69673	0.645186	1.21923	0.564388	0.952892	0.0404494	1.21923	0.952595	1	0.468673	1.21923
ENSGALG00000002355	RBPMS2	chr10	598370	620033	-	protein_coding	RNA-binding protein with multiple splicing [Source:UniProtKB/Swiss-Prot;Acc:Q9W6I1]	-2.21228	4.36004	0.00155067	0.0244333	-3.23785	4.36004	5.54442e-06	0.000260099	0.776745	4.36004	0.325889	0.760354	-0.312128	4.36004	0.632496	0.894686	0.555805	4.36004	0.440209	0.878827	1.04935	4.36004	0.191684	0.550474	-1.02567	4.36004	0.220425	0.713902	2.98915	4.36004	0.000829918	0.0473748	1.90022	4.36004	0.0309349	0.283186	2.76817	4.36004	0.000677929	0.0233812	3.26144	4.36004
ENSGALG00000001764	HCN4	chr10	1527277	1624455	-	protein_coding	hyperpolarization activated cyclic nucleotide gated potassium channel 4 [Source:HGNC Symbol;Acc:HGNC:16882]	-3.14855	-0.088933	9.93673e-05	0.00366827	-4.08109	-0.088933	6.36178e-06	0.000285859	0.12796	-0.088933	1	1	0.129021	-0.088933	1	1	0.128115	-0.088933	1	1	-2.49868	-0.088933	0.000807323	0.0193921	-0.953967	-0.088933	0.475855	0.901048	3.28543	-0.088933	0.00205066	0.0693974	3.30164	-0.088933	0.0026456	0.06417	3.28496	-0.088933	0.000509362	0.0194489	0.589008	-0.088933
ENSGALG00000001716	C15orf59	chr10	1773418	1780302	-	protein_coding	chromosome 15 open reading frame 59 [Source:HGNC Symbol;Acc:HGNC:33753]	-2.77649	-0.0258969	0.0023256	0.032255	-2.62713	-0.0258969	0.00351054	0.0340932	-2.51635	-0.0258969	0.00530918	0.0778113	0.743978	-0.0258969	0.268261	0.627132	-1.63555	-0.0258969	0.0403752	0.333795	-0.551729	-0.0258969	0.471944	0.815426	0.136979	-0.0258969	0.926521	1	0.249544	-0.0258969	0.853211	1	3.54789	-0.0258969	0.0016341	0.0498626	1.13371	-0.0258969	0.335609	0.756634	2.18896	-0.0258969
ENSGALG00000029026	gga-mir-6703	chr10	2016309	2016418	-	miRNA	gga-mir-6703 [Source:miRBase;Acc:MI0022525]	-4.38629	-0.0171076	1.2227e-05	0.000784514	0.459515	-0.0171076	0.546876	0.812786	0.268635	-0.0171076	0.855161	0.987928	0.656989	-0.0171076	0.465638	0.803884	-0.264034	-0.0171076	0.794829	0.986398	0.493976	-0.0171076	0.661211	0.912382	4.85046	-0.0171076	6.2638e-05	0.00949165	4.65964	-0.0171076	0.000206446	0.0233228	5.06162	-0.0171076	7.80767e-05	0.0104917	4.12245	-0.0171076	0.000284942	0.0142134	4.85233	-0.0171076
ENSGALG00000001559	ZP3	chr10	2131957	2134350	+	protein_coding	Zona pellucida sperm-binding protein 3 Processed zona pellucida sperm-binding protein 3 [Source:UniProtKB/Swiss-Prot;Acc:P79762]	-3.06138	1.39839	0.00246837	0.0334852	-0.328275	1.39839	0.701998	0.896473	-1.31851	1.39839	0.171286	0.580903	1.35626	1.39839	0.253745	0.612302	-0.361209	1.39839	0.678493	0.96192	0.387345	1.39839	0.781837	0.957447	2.733	1.39839	0.0314408	0.272245	1.74243	1.39839	0.16001	0.664873	4.42077	1.39839	0.00165233	0.049864	2.70019	1.39839	0.0209896	0.183491	3.44643	1.39839
ENSGALG00000004270	ALDH1A2	chr10	6604818	6661741	+	protein_coding	Retinal dehydrogenase 2 [Source:UniProtKB/Swiss-Prot;Acc:O93344]	-2.50574	3.46165	0.00180709	0.0272671	-1.50878	3.46165	0.0552512	0.229312	-1.38873	3.46165	0.0782924	0.389248	-1.61291	3.46165	0.0438746	0.229924	-0.601539	3.46165	0.419568	0.865894	0.142223	3.46165	0.915278	0.996044	0.996806	3.46165	0.296995	0.782375	1.11689	3.46165	0.247087	0.775562	0.892805	3.46165	0.366706	0.8635	1.90417	3.46165	0.0360829	0.252687	2.64739	3.46165
ENSGALG00000004945	SLC12A1	chr10	9587065	9632792	+	protein_coding	solute carrier family 12 (sodium/potassium/chloride transporter), member 1 [Source:HGNC Symbol;Acc:HGNC:10910]	-4.53807	2.56658	0.000285641	0.00763354	1.61948	2.56658	0.0450867	0.200818	-2.59671	2.56658	0.0204604	0.180345	-2.17347	2.56658	0.0483645	0.243836	-3.5546	2.56658	0.00218044	0.0524522	-2.00558	2.56658	0.0679971	0.316323	6.17754	2.56658	5.27193e-05	0.00863143	1.93573	2.56658	0.210722	0.736106	2.36372	2.56658	0.144138	0.634469	0.977622	2.56658	0.473765	0.854432	2.50913	2.56658
ENSGALG00000025898	SMAD6	chr10	18171488	18201886	+	protein_coding	Mothers against decapentaplegic homolog 6 [Source:UniProtKB/Swiss-Prot;Acc:Q9W734]	-2.67996	3.97918	1.03322e-05	0.000704175	-3.93713	3.97918	3.38083e-10	7.08183e-08	-1.05472	3.97918	0.0771159	0.386502	-1.89028	3.97918	0.00188088	0.0284107	-0.0444931	3.97918	0.922911	1	-0.0558371	3.97918	0.89665	0.989608	-1.25739	3.97918	0.0814072	0.456619	1.62516	3.97918	0.0261346	0.275297	0.789645	3.97918	0.282878	0.808943	2.63552	3.97918	0.000156824	0.0101665	2.62357	3.97918
ENSGALG00000008340	FES	chr10	19587025	19592804	-	protein_coding	FES proto-oncogene, tyrosine kinase [Source:HGNC Symbol;Acc:HGNC:3657]	-5.69648	0.210874	1.93801e-06	0.00018652	-5.06027	0.210874	6.8943e-06	0.000305927	0	0.210874	1	1	0	0.210874	1	1	0	0.210874	1	1	-3.82454	0.210874	9.20879e-05	0.00415095	0.612264	0.210874	0.719755	0.98183	5.7042	0.210874	0.000610261	0.0413931	5.7219	0.210874	0.000895065	0.0379388	5.70369	0.210874	0.000112893	0.00845615	1.79818	0.210874
ENSGALG00000001234	CETP	chr11	620994	627089	+	protein_coding	cholesteryl ester transfer protein precursor [Source:RefSeq peptide;Acc:NP_001029986]	-2.09669	-0.200906	0.0029926	0.0383791	0	-0.200906	1	1	-3.95868	-0.200906	4.27683e-05	0.00346132	0	-0.200906	1	1	0	-0.200906	1	1	-4.04032	-0.200906	3.53736e-05	0.00205658	2.0993	-0.200906	0.0314398	0.272245	-1.88364	-0.200906	0.230826	0.758452	2.11656	-0.200906	0.041946	0.338132	2.10231	-0.200906	0.0172498	0.163913	-2.00289	-0.200906
ENSGALG00000028928	LCAT	chr11	1029318	1036713	-	protein_coding	lecithin-cholesterol acyltransferase [Source:HGNC Symbol;Acc:HGNC:6522]	-3.18888	0.277735	0.000259154	0.00716775	0	0.277735	1	1	-3.62686	0.277735	0.000104559	0.00641461	-4.94111	0.277735	6.29005e-06	0.00040609	-3.08374	0.277735	0.000328441	0.01544	-5.01154	0.277735	5.53118e-06	0.00051833	3.19191	0.277735	0.00803338	0.119195	-0.458166	0.277735	0.792693	1	-1.76318	0.277735	0.293141	0.817374	0.0878255	0.277735	0.950881	1	-1.89064	0.277735
ENSGALG00000000038		chr11	1959124	1960900	-	protein_coding	chymotrypsinogen 2-like precursor [Source:RefSeq peptide;Acc:NP_001264565]	-3.48834	-0.149419	0.0013694	0.0225882	-1.71359	-0.149419	0.0812816	0.291822	-0.204659	-0.149419	0.851818	0.987491	0.987502	-0.149419	0.174644	0.510125	-1.2336	-0.149419	0.168037	0.65612	-0.641052	-0.149419	0.467547	0.812795	1.76572	-0.149419	0.213617	0.703501	3.28446	-0.149419	0.0167243	0.21578	4.50489	-0.149419	0.00060818	0.0326902	2.2495	-0.149419	0.0743837	0.373202	2.81245	-0.149419
ENSGALG00000004510	ZNF536	chr11	8249369	8451306	+	protein_coding	zinc finger protein 536 [Source:HGNC Symbol;Acc:HGNC:29025]	-3.66486	0.631832	0.00268753	0.0355443	-3.98501	0.631832	0.0014462	0.0181272	-3.33017	0.631832	0.00572194	0.0814218	-4.50946	0.631832	0.000519241	0.0113961	1.17145	0.631832	0.0804685	0.481797	-4.16902	0.631832	0.00093069	0.021451	-0.330294	0.631832	0.844065	1	0.326234	0.631832	0.841109	1	-0.848855	0.631832	0.608458	0.967861	4.85458	0.631832	0.00023299	0.0132364	-0.535005	0.631832
ENSGALG00000004729	SLC7A10	chr11	9573440	9605701	-	protein_coding	solute carrier family 7 (neutral amino acid transporter light chain, asc system), member 10 [Source:HGNC Symbol;Acc:HGNC:11058]	-4.33039	0.0756887	8.88108e-05	0.00336442	-0.32711	0.0756887	0.61313	0.853727	-0.405275	0.0756887	0.601249	0.912796	-5.28761	0.0756887	1.15836e-05	0.000642012	-0.920761	0.0756887	0.153837	0.638028	-0.0144884	0.0756887	1	1	4.00117	0.0756887	0.00917619	0.129926	3.92505	0.0756887	0.0105961	0.169205	-0.965301	0.0756887	0.557417	0.95171	3.40464	0.0756887	0.0175435	0.165625	4.26274	0.0756887
ENSGALG00000005272	CDH5	chr11	10982217	11011468	-	protein_coding	Cadherin-5 [Source:UniProtKB/Swiss-Prot;Acc:Q8AYD0]	-8.50226	3.59684	4.03111e-07	5.26782e-05	-5.84083	3.59684	9.37107e-05	0.00237935	2.32089	3.59684	0.0485934	0.303939	2.16626	3.59684	0.0979259	0.370431	1.95152	3.59684	0.088454	0.503588	-1.86657	3.59684	0.131755	0.454523	2.65732	3.59684	0.134592	0.581652	10.8446	3.59684	2.31417e-06	0.00156967	10.6935	3.59684	8.68832e-06	0.00363989	10.4682	3.59684	5.83459e-07	0.000346283	6.62313	3.59684
ENSGALG00000005472	NAT	chr11	15251700	15256140	+	protein_coding	arylamine N-acetyltransferase, liver isozyme [Source:RefSeq peptide;Acc:NP_990857]	-3.23693	0.206181	0.00230997	0.0321321	-3.23835	0.206181	0.0023322	0.0253587	-3.01981	0.206181	0.00414447	0.0670078	-2.24566	0.206181	0.0207217	0.142932	0.187933	0.206181	0.880836	1	0.173857	0.206181	1	1	-0.0144077	0.206181	1	1	0.206034	0.206181	0.894716	1	0.988562	0.206181	0.535692	0.942767	3.43089	0.206181	0.00552615	0.0801568	3.37639	0.206181
ENSGALG00000006234	CBFA2T3	chr11	17999326	18017927	-	protein_coding	protein CBFA2T3 [Source:RefSeq peptide;Acc:NP_001025751]	-4.60709	0.931718	1.63339e-08	3.8141e-06	-5.38593	0.931718	2.73456e-10	5.99248e-08	-3.74438	0.931718	1.9336e-06	0.000380578	-4.14495	0.931718	2.23579e-07	3.12221e-05	-4.16833	0.931718	1.19161e-07	0.000113155	-3.18766	0.931718	2.22593e-05	0.00144585	-0.790536	0.931718	0.416836	0.873653	0.853122	0.931718	0.375581	0.858962	0.458117	0.931718	0.65183	0.97723	0.429739	0.931718	0.626491	0.922599	1.38429	0.931718
ENSGALG00000023472		chr11	18192070	18194173	-	protein_coding	Sulfotransferase [Source:UniProtKB/TrEMBL;Acc:E1BYE0]	-2.97028	1.76889	0.00315694	0.0398144	-1.70185	1.76889	0.0784404	0.284962	-1.92275	1.76889	0.0492788	0.306118	-2.29567	1.76889	0.0208846	0.143364	-1.37694	1.76889	0.13893	0.614009	-1.11712	1.76889	0.244005	0.617359	1.26758	1.76889	0.296673	0.782124	1.04677	1.76889	0.392721	0.866821	0.674335	1.76889	0.593103	0.9629	1.59281	1.76889	0.1588	0.546629	1.84987	1.76889
ENSGALG00000001535		chr12	590128	637363	+	protein_coding		-5.26221	0.679286	3.91697e-07	5.16605e-05	-4.70089	0.679286	1.59048e-06	9.32297e-05	-2.54097	0.679286	0.00215576	0.0435555	-1.05854	0.679286	0.129897	0.434842	-1.35312	0.679286	0.0549654	0.396619	-0.580464	0.679286	0.371918	0.740716	0.546717	0.679286	0.660589	0.965959	2.71088	0.679286	0.0383475	0.345055	4.20792	0.679286	0.00296203	0.0678314	3.90325	0.679286	0.00138852	0.0348819	4.63981	0.679286
ENSGALG00000001709	MUSTN1	chr12	800691	804117	-	protein_coding	Musculoskeletal embryonic nuclear protein 1 [Source:UniProtKB/Swiss-Prot;Acc:Q76MS9]	-3.86872	-0.100897	5.87723e-05	0.00251397	0.129566	-0.100897	1	1	-2.80733	-0.100897	0.00124919	0.0315486	0.366374	-0.100897	0.685058	0.918484	-0.0277762	-0.100897	1	1	0.351754	-0.100897	0.671851	0.918503	4.00286	-0.100897	0.00139072	0.0443164	1.04737	-0.100897	0.445053	0.89492	4.26172	-0.100897	0.000754827	0.0361457	3.84732	-0.100897	0.00253535	0.049946	4.17428	-0.100897
ENSGALG00000004829	ATP2B2	chr12	3713196	4003351	+	protein_coding	ATPase, Ca++ transporting, plasma membrane 2 [Source:HGNC Symbol;Acc:HGNC:815]	-2.72007	2.95998	0.00247401	0.0335298	-1.55714	2.95998	0.0748687	0.276779	-1.32509	2.95998	0.129266	0.508495	1.16716	2.95998	0.276746	0.636932	-0.563656	2.95998	0.490459	0.900242	0.958012	2.95998	0.363495	0.733686	1.16275	2.95998	0.279879	0.769167	1.39485	2.95998	0.200585	0.723442	3.88796	2.95998	0.00163308	0.0498626	2.15638	2.95998	0.0356123	0.250871	3.67753	2.95998
ENSGALG00000005404	LRTM1	chr12	7650016	7653854	-	protein_coding	leucine-rich repeats and transmembrane domains 1 [Source:HGNC Symbol;Acc:HGNC:25023]	-3.72008	0.37885	0.00184959	0.0276507	-0.543859	0.37885	0.562974	0.822631	-2.26682	0.37885	0.0378942	0.260514	-4.40297	0.37885	0.000411789	0.0096156	1.6638	0.37885	0.0217573	0.231277	1.62571	0.37885	0.0566716	0.285543	3.17463	0.37885	0.0436079	0.326749	1.44821	0.37885	0.341619	0.841046	-0.685872	0.37885	0.656011	0.978555	5.40469	0.37885	3.31963e-05	0.00422186	5.33264	0.37885
ENSGALG00000005419	ERC2	chr12	8028015	8344033	-	protein_coding	ELKS/RAB6-interacting/CAST family member 2 [Source:HGNC Symbol;Acc:HGNC:31922]	-3.2169	3.03341	0.00148527	0.0237883	-3.08388	3.03341	0.00216036	0.0240553	-0.864338	3.03341	0.359874	0.783798	-3.10733	3.03341	0.00224411	0.0319651	-0.786213	3.03341	0.389839	0.854313	-1.48289	3.03341	0.128292	0.44666	0.132553	3.03341	0.909645	1	2.35243	3.03341	0.0612241	0.436912	0.109399	3.03341	0.935756	1	2.43059	3.03341	0.035304	0.249316	1.73258	3.03341
ENSGALG00000005909	GATA2	chr12	9185919	9200490	+	protein_coding	GATA-binding factor 2 [Source:UniProtKB/Swiss-Prot;Acc:P23824]	-2.81425	2.22707	0.00146249	0.0236188	-2.43722	2.22707	0.00523272	0.045009	-1.25696	2.22707	0.141524	0.532698	-1.6142	2.22707	0.0637165	0.286212	-0.535398	2.22707	0.496726	0.902173	-1.28758	2.22707	0.134167	0.459503	0.376419	2.22707	0.718819	0.98183	1.55698	2.22707	0.148263	0.647811	1.20001	2.22707	0.275467	0.801255	2.27879	2.22707	0.0248634	0.20249	1.52473	2.22707
ENSGALG00000000917	NRG2	chr13	687901	839733	-	protein_coding	neuregulin 2 [Source:HGNC Symbol;Acc:HGNC:7998]	-3.37617	-0.00066813	7.04178e-05	0.0028658	0	-0.00066813	1	1	0	-0.00066813	1	1	-4.41526	-0.00066813	5.40323e-06	0.000361064	0	-0.00066813	1	1	-3.99092	-0.00066813	1.58022e-05	0.00115429	3.37925	-0.00066813	0.00363696	0.0726577	3.38328	-0.00066813	0.00420843	0.103421	-1.04921	-0.00066813	0.492501	0.925428	3.38281	-0.00066813	0.00125602	0.0330022	-0.683312	-0.00066813
ENSGALG00000024379		chr13	1767729	1785069	+	protein_coding	Uncharacterized protein [Source:UniProtKB/TrEMBL;Acc:F1NUH5]	-8.74065	1.87541	3.33888e-08	6.79414e-06	-6.23561	1.87541	5.08305e-06	0.000245434	0.357804	1.87541	0.683565	0.943661	0.360541	1.87541	0.72258	0.929879	0.0200841	1.87541	1	1	0.346101	1.87541	0.70925	0.932917	2.48606	1.87541	0.166688	0.641702	9.1111	1.87541	1.23697e-05	0.00482735	9.12911	1.87541	2.30827e-05	0.00530306	8.76668	1.87541	5.66859e-06	0.00150752	9.03687	1.87541
ENSGALG00000021471	IL17B	chr13	7848454	7849869	+	protein_coding	interleukin 17B [Source:HGNC Symbol;Acc:HGNC:5982]	-2.79254	-0.370826	0.0002248	0.00645576	-0.392602	-0.370826	0.331002	0.644714	0	-0.370826	1	1	0	-0.370826	1	1	0	-0.370826	1	1	0	-0.370826	1	1	2.39604	-0.370826	0.0373901	0.29971	2.79928	-0.370826	0.00798007	0.144616	2.81476	-0.370826	0.0102284	0.137506	2.79883	-0.370826	0.00275762	0.0525127	2.73579	-0.370826
ENSGALG00000027287	HK3	chr13	9646660	9652888	+	protein_coding	hexokinase 3 (white cell) [Source:HGNC Symbol;Acc:HGNC:4925]	-3.73071	-0.0607677	5.93763e-05	0.0025322	-4.77295	-0.0607677	5.55112e-06	0.000260099	0	-0.0607677	1	1	-0.415761	-0.0607677	0.313941	0.676829	0	-0.0607677	1	1	0	-0.0607677	1	1	-1.06621	-0.0607677	0.517419	0.920351	3.73798	-0.0607677	0.00394357	0.100129	3.32998	-0.0607677	0.023679	0.238761	3.73749	-0.0607677	0.00114659	0.0313474	3.66938	-0.0607677
ENSGALG00000003512	SPINK7	chr13	9876040	9900608	+	protein_coding	Ovomucoid [Source:UniProtKB/Swiss-Prot;Acc:P01005]	-2.82865	6.02516	0.00316483	0.0398232	-0.602098	6.02516	0.496683	0.780619	-1.76404	6.02516	0.059529	0.335815	-1.81738	6.02516	0.0549294	0.262379	-0.999821	6.02516	0.261291	0.768368	2.14231	6.02516	0.065135	0.309055	2.22655	6.02516	0.0594172	0.388317	1.0646	6.02516	0.356107	0.849936	1.01127	6.02516	0.394708	0.879022	1.82882	6.02516	0.0901649	0.414177	4.97092	6.02516
ENSGALG00000027387	SPINK5	chr13	9909229	9913885	+	protein_coding	serine peptidase inhibitor, Kazal type 5 [Source:HGNC Symbol;Acc:HGNC:15464]	-4.42181	1.09773	0.00299766	0.0383791	-3.84731	1.09773	0.00781179	0.0598889	-4.87291	1.09773	0.00154362	0.0362687	-1.46981	1.09773	0.229013	0.581694	-4.3571	1.09773	0.00314356	0.066238	1.71848	1.09773	0.0926191	0.375538	0.567799	1.09773	0.759684	0.991357	-0.45725	1.09773	0.808348	1	2.95264	1.09773	0.146864	0.637005	0.0592009	1.09773	0.942428	1	6.128	1.09773
ENSGALG00000003699	EBF1	chr13	10000421	10264193	+	protein_coding	transcription factor COE1 [Source:RefSeq peptide;Acc:NP_990083]	-2.13434	4.9338	2.36369e-06	0.000218626	-1.32267	4.9338	0.00317346	0.0317275	-1.42237	4.9338	0.00159396	0.0366791	-0.970916	4.9338	0.0337634	0.193688	-0.867435	4.9338	0.0434833	0.349535	-0.775737	4.9338	0.0881736	0.365524	0.811623	4.9338	0.126347	0.564695	0.711928	4.9338	0.181906	0.699909	1.16343	4.9338	0.03442	0.302454	1.26688	4.9338	0.0119803	0.129421	1.35845	4.9338
ENSGALG00000026787	HAND1	chr13	11453019	11454119	+	protein_coding	heart- and neural crest derivatives-expressed protein 1 [Source:RefSeq peptide;Acc:NP_990296]	-5.00152	0.362742	8.00318e-06	0.000581619	-3.87332	0.362742	0.00021189	0.00436151	-2.29472	0.362742	0.0154869	0.152904	-2.0817	0.362742	0.024127	0.157897	0.895803	0.362742	0.143463	0.621588	1.14362	0.362742	0.100207	0.391914	1.11826	0.362742	0.414774	0.871799	2.69991	0.362742	0.0568042	0.41945	2.91911	0.362742	0.048596	0.371752	5.91074	0.362742	9.98936e-06	0.00206215	6.12204	0.362742
ENSGALG00000004521	GPX3	chr13	12377503	12379482	-	protein_coding	glutathione peroxidase 3 precursor [Source:RefSeq peptide;Acc:NP_001156704]	-2.05675	4.08841	3.82626e-05	0.00181671	-1.93515	4.08841	9.86299e-05	0.00246149	-1.52271	4.08841	0.00223745	0.0446363	-1.95391	4.08841	0.000110537	0.00371343	-0.42932	4.08841	0.363501	0.839821	-1.96184	4.08841	9.68418e-05	0.00429724	0.121486	4.08841	0.835454	1	0.533956	4.08841	0.364426	0.85489	0.102802	4.08841	0.867474	1	1.62742	4.08841	0.00372894	0.0633831	0.0945471	4.08841
ENSGALG00000005672	SLC6A7	chr13	12538728	12548642	-	protein_coding	solute carrier family 6 (neurotransmitter transporter), member 7 [Source:HGNC Symbol;Acc:HGNC:11054]	-7.73864	1.46456	2.74866e-08	5.75764e-06	-6.58927	1.46456	2.76543e-07	2.29016e-05	-5.48724	1.46456	2.80197e-06	0.000511682	-6.76638	1.46456	2.02966e-07	2.92026e-05	-0.400178	1.46456	0.410822	0.864493	0	1.46456	1	1	1.12493	1.46456	0.514121	0.919344	2.23035	1.46456	0.21517	0.741998	0.963212	1.46456	0.59725	0.964259	7.34031	1.46456	6.03915e-05	0.00593253	7.67246	1.46456
ENSGALG00000005679	CDX-A	chr13	12551722	12561961	-	protein_coding	Homeobox protein CDX-1 [Source:UniProtKB/Swiss-Prot;Acc:Q9DEB6]	-4.16145	-0.181385	0.000265106	0.00724793	0	-0.181385	1	1	-4.00255	-0.181385	0.000357509	0.0143852	-2.18122	-0.181385	0.00703223	0.0703915	0	-0.181385	1	1	0	-0.181385	1	1	4.16467	-0.181385	0.00896993	0.127896	0.138613	-0.181385	0.946399	1	1.97725	-0.181385	0.330478	0.839964	4.16839	-0.181385	0.00345767	0.0608038	4.09874	-0.181385
ENSGALG00000021303	NPY7R	chr13	12647703	12648860	-	protein_coding	neuropeptide Y7 receptor [Source:RefSeq peptide;Acc:NP_001032913]	-3.59329	-0.223031	7.5226e-05	0.00298473	-3.26651	-0.223031	0.00015369	0.0034584	0	-0.223031	1	1	0	-0.223031	1	1	0	-0.223031	1	1	0	-0.223031	1	1	0.30466	-0.223031	0.844272	1	3.6005	-0.223031	0.00449027	0.105953	3.61706	-0.223031	0.00585092	0.0996897	3.60002	-0.223031	0.0013452	0.0342557	3.53245	-0.223031
ENSGALG00000006000	ADAMTS2	chr13	12982380	13153634	+	protein_coding	ADAM metallopeptidase with thrombospondin type 1 motif, 2 [Source:HGNC Symbol;Acc:HGNC:218]	-6.03163	0.500831	1.52666e-06	0.000156444	0.488513	0.500831	0.493321	0.778859	-0.221072	0.500831	0.71077	0.950473	0.269756	0.500831	0.9737	1	-4.49899	0.500831	3.61476e-05	0.00402255	-3.91111	0.500831	0.000193912	0.00715609	6.53058	0.500831	3.11884e-05	0.00732002	5.81462	0.500831	0.000829661	0.0473748	6.32455	0.500831	0.000195284	0.0193159	1.51926	0.500831	0.284352	0.710956	2.06735	0.500831
ENSGALG00000006346	JSC	chr13	14654459	14662648	+	protein_coding	C-X-C motif chemokine 14 precursor [Source:RefSeq peptide;Acc:NP_990043]	-2.84486	8.13973	2.80396e-06	0.000250906	-3.27467	8.13973	8.72384e-08	8.68394e-06	-2.83508	8.13973	3.01844e-06	0.000537433	-2.4972	8.13973	4.20275e-05	0.00173017	-1.2267	8.13973	0.0316248	0.290622	-1.886	8.13973	0.00175822	0.0326793	-0.429821	8.13973	0.544203	0.928837	0.00976834	8.13973	0.989056	1	0.347655	8.13973	0.63406	0.973641	1.61815	8.13973	0.0164539	0.157718	0.958821	8.13973
ENSGALG00000006365	PITX1	chr13	14934288	14940878	+	protein_coding	Pituitary homeobox 1 [Source:UniProtKB/Swiss-Prot;Acc:P56673]	-3.02224	-0.374282	0.000752542	0.0151397	0	-0.374282	1	1	-2.44367	-0.374282	0.00242112	0.0469204	0	-0.374282	1	1	0	-0.374282	1	1	0	-0.374282	1	1	3.02523	-0.374282	0.0153454	0.178432	0.561272	-0.374282	0.732302	0.988936	3.045	-0.374282	0.0210969	0.222595	3.02869	-0.374282	0.00683925	0.0907061	2.96406	-0.374282
ENSGALG00000012322	KCTD16	chr13	17026764	17061115	+	protein_coding	potassium channel tetramerization domain containing 16 [Source:HGNC Symbol;Acc:HGNC:29244]	-2.57024	-0.239625	0.00255591	0.0341524	0.118049	-0.239625	1	1	-4.05784	-0.239625	0.000115409	0.00690708	-2.06242	-0.239625	0.00846987	0.0803228	0.11844	-0.239625	1	1	0.114032	-0.239625	1	1	2.69317	-0.239625	0.0147159	0.173665	-1.50711	-0.239625	0.354367	0.849393	0.503038	-0.239625	0.786436	1	2.6965	-0.239625	0.00671371	0.0896252	2.6342	-0.239625
ENSGALG00000003507	TECPR1	chr14	1110685	1129680	-	protein_coding	tectonin beta-propeller repeat containing 1 [Source:HGNC Symbol;Acc:HGNC:22214]	-3.11221	2.95917	0.00340344	0.0419728	-1.47236	2.95917	0.14609	0.414193	-2.18679	2.95917	0.0347483	0.247601	-1.73626	2.95917	0.0929678	0.358565	-2.41915	2.95917	0.0170604	0.200501	-1.27344	2.95917	0.209782	0.573318	1.63954	2.95917	0.202264	0.690546	0.925077	2.95917	0.469056	0.908238	1.37591	2.95917	0.301085	0.821738	0.692734	2.95917	0.546213	0.888969	1.83738	2.95917
ENSGALG00000005421		chr14	6117483	6121898	+	protein_coding	Uncharacterized protein [Source:UniProtKB/TrEMBL;Acc:F1NX58]	-3.76928	0.425587	0.00393981	0.0461954	2.97348	0.425587	0.00663476	0.0529692	0.789627	0.425587	0.649122	0.932425	2.58353	0.425587	0.0467999	0.239446	2.97774	0.425587	0.00240485	0.0558804	-0.884925	0.425587	0.432053	0.788568	6.76774	0.425587	4.52919e-05	0.00817487	4.56281	0.425587	0.0112078	0.171948	6.37783	0.425587	0.000490265	0.0292262	6.77164	0.425587	6.41485e-06	0.00159373	2.87594	0.425587
ENSGALG00000005988	AQP8	chr14	6628764	6633194	+	protein_coding	aquaporin 8 [Source:HGNC Symbol;Acc:HGNC:642]	-2.80623	-0.227124	0.000423899	0.0100387	-4.19771	-0.227124	1.71656e-05	0.000633944	0	-0.227124	1	1	0	-0.227124	1	1	0	-0.227124	1	1	0	-0.227124	1	1	-1.41516	-0.227124	0.368698	0.844466	2.81298	-0.227124	0.0124673	0.18177	2.82849	-0.227124	0.0150456	0.176096	2.81253	-0.227124	0.00441688	0.0701382	2.74938	-0.227124
ENSGALG00000007257	TEKT5	chr14	9115588	9136174	+	protein_coding	tektin 5 [Source:HGNC Symbol;Acc:HGNC:26554]	-5.72477	0.432791	3.61721e-07	4.907e-05	0	0.432791	1	1	-4.6558	0.432791	4.69126e-06	0.000750813	0	0.432791	1	1	-0.884062	0.432791	0.0623108	0.423856	0	0.432791	1	1	5.72812	0.432791	0.000184215	0.0159485	1.04831	0.432791	0.507548	0.923159	5.7502	0.432791	0.000350251	0.0249955	4.83523	0.432791	0.00123786	0.0327734	5.65956	0.432791
ENSGALG00000028599	PDIA2	chr14	12231749	12234668	-	protein_coding	protein disulfide isomerase family A, member 2 [Source:HGNC Symbol;Acc:HGNC:14180]	-3.57274	-0.360206	0.000110484	0.0039442	-1.12791	-0.360206	0.052477	0.22128	-1.2532	-0.360206	0.0271901	0.212566	0	-0.360206	1	1	0	-0.360206	1	1	0	-0.360206	1	1	2.43353	-0.360206	0.131219	0.576167	2.30932	-0.360206	0.1231	0.599897	3.59649	-0.360206	0.00729924	0.111529	3.57947	-0.360206	0.00177404	0.0405609	3.51197	-0.360206
ENSGALG00000026717		chr14	15101013	15111601	+	protein_coding	Uncharacterized protein [Source:UniProtKB/TrEMBL;Acc:R4GI24]	-3.38091	-0.254521	0.000221234	0.00641803	0.249777	-0.254521	0.879869	0.97324	0.250262	-0.254521	0.891823	0.994367	0.252247	-0.254521	0.929185	0.999726	-2.89084	-0.254521	0.000700627	0.0259889	0.241789	-0.254521	0.916474	0.996469	3.63778	-0.254521	0.00167695	0.0482555	3.64188	-0.254521	0.00196215	0.0676728	3.65849	-0.254521	0.00264467	0.06417	0.475848	-0.254521	0.702456	0.945577	3.57359	-0.254521
ENSGALG00000001621	cldn5	chr15	694098	694748	-	protein_coding	claudin 5 [Source:RefSeq peptide;Acc:NP_989532]	-5.06801	0.598369	3.51912e-07	4.82082e-05	-0.713106	0.598369	0.393086	0.70163	0.305776	0.598369	0.828625	0.982167	1.11082	0.598369	0.24825	0.606219	0.745737	0.598369	0.338229	0.824504	-0.968392	0.598369	0.245287	0.61926	4.35313	0.598369	0.000518455	0.0259119	5.37699	0.598369	4.07823e-05	0.0107575	6.19366	0.598369	6.53389e-06	0.00320926	5.81939	0.598369	1.30294e-06	0.000562396	4.08382	0.598369
ENSGALG00000005062	FOXN4	chr15	6671647	6674817	-	protein_coding	forkhead box protein N4 [Source:RefSeq peptide;Acc:NP_001076828]	-2.18059	-0.244178	0.000996828	0.0181768	0	-0.244178	1	1	0	-0.244178	1	1	0	-0.244178	1	1	-0.58445	-0.244178	0.127543	0.589844	-3.59838	-0.244178	1.95031e-05	0.0013292	2.18324	-0.244178	0.0170255	0.190377	2.18672	-0.244178	0.0184761	0.226199	2.20079	-0.244178	0.021783	0.227476	1.5926	-0.244178	0.116179	0.47053	-1.47772	-0.244178
ENSGALG00000005960		chr15	7960783	7962157	-	protein_coding	Uncharacterized protein [Source:UniProtKB/TrEMBL;Acc:E1C8J3]	-3.8832	-0.274153	0.000123218	0.00426099	-0.817477	-0.274153	0.0846658	0.29916	-0.512248	-0.274153	0.195363	0.618802	-3.3772	-0.274153	0.000327949	0.00825319	-0.450156	-0.274153	0.245181	0.752695	0	-0.274153	1	1	3.05659	-0.274153	0.0591507	0.387398	3.36919	-0.274153	0.0262657	0.275297	0.49834	-0.274153	0.7937	1	3.43243	-0.274153	0.0157571	0.153113	3.82133	-0.274153
ENSGALG00000005968	MMP11	chr15	7989451	7997883	+	protein_coding	Uncharacterized protein [Source:UniProtKB/TrEMBL;Acc:F1NBH2]	-2.03446	3.19982	0.000355695	0.00898319	-1.60425	3.19982	0.00454207	0.0408701	-0.840311	3.19982	0.137833	0.524946	-1.09892	3.19982	0.0555859	0.263834	0.101594	3.19982	0.876376	1	-0.091415	3.19982	0.84327	0.972751	0.430067	3.19982	0.521074	0.921089	1.19409	3.19982	0.0798201	0.500701	0.935549	3.19982	0.178848	0.692626	2.13613	3.19982	0.00101915	0.0293269	1.94257	3.19982
ENSGALG00000006501	GGT5	chr15	8357677	8374452	+	protein_coding	gamma-glutamyltransferase 5 [Source:HGNC Symbol;Acc:HGNC:4260]	-2.40127	4.94958	0.000817676	0.0158032	-1.80649	4.94958	0.01077	0.0753108	-1.52176	4.94958	0.031754	0.234158	-1.74976	4.94958	0.0149701	0.11578	-0.571606	4.94958	0.392598	0.855251	0.361784	4.94958	0.675773	0.919527	0.594735	4.94958	0.481957	0.903051	0.879472	4.94958	0.304771	0.818468	0.651502	4.94958	0.457875	0.909037	1.82966	4.94958	0.0239508	0.198925	2.7629	4.94958
ENSGALG00000023269		chr15	9910154	9917208	-	protein_coding	Uncharacterized protein [Source:UniProtKB/TrEMBL;Acc:E1BS35]	-3.96008	0.247106	1.00975e-05	0.000694823	0	0.247106	1	1	-3.93882	0.247106	1.14447e-05	0.00140533	-5.21625	0.247106	4.10209e-07	5.17081e-05	-4.48292	0.247106	2.13792e-06	0.000725062	-1.27409	0.247106	0.0182648	0.145587	3.96327	0.247106	0.00118211	0.0412454	0.000973653	0.247106	1	1	-1.26614	0.247106	0.395993	0.879958	-0.541959	0.247106	0.729473	0.954948	2.61835	0.247106
ENSGALG00000000117	TRIM27.1	chr16	150525	169149	+	protein_coding	tripartite motif-containing 27 [Source:RefSeq peptide;Acc:NP_001025842]	-3.40203	0.144959	0.00210067	0.0300282	-3.27602	0.144959	0.00287372	0.0294908	-2.45811	0.144959	0.0185064	0.169853	-2.18399	0.144959	0.0303781	0.180595	1.00833	0.144959	0.0882384	0.503351	-3.05973	0.144959	0.00415584	0.0562698	0.114983	0.144959	0.944473	1	0.935398	0.144959	0.522213	0.926726	1.21603	0.144959	0.424489	0.892751	4.42734	0.144959	0.000168804	0.0105458	0.308022	0.144959
ENSGALG00000000115	HEP21	chr16	174910	176418	+	protein_coding	HEP21 protein precursor [Source:RefSeq peptide;Acc:NP_989852]	-3.55406	0.0908213	0.000136463	0.00460612	0	0.0908213	1	1	-5.64523	0.0908213	1.97483e-06	0.000380578	0	0.0908213	1	1	-3.36013	0.0908213	0.000187622	0.0111354	0	0.0908213	1	1	3.55718	0.0908213	0.0057914	0.0985575	-2.11293	0.0908213	0.226516	0.754735	3.57779	0.0908213	0.00844279	0.12353	0.176075	0.0908213	0.894176	1	3.49333	0.0908213
ENSGALG00000008881	RGS3	chr17	1365415	1417184	-	protein_coding	Gallus gallus regulator of G-protein signaling 3 (RGS3), transcript variant 2, mRNA. [Source:RefSeq mRNA;Acc:NM_001048051]	-2.11189	5.52918	0.00167825	0.0257597	-2.94156	5.52918	1.55129e-05	0.000586116	-1.81057	5.52918	0.00685405	0.0911159	-2.49492	5.52918	0.000262193	0.00687787	-1.13015	5.52918	0.0769883	0.469243	-3.6959	5.52918	1.32013e-07	2.84908e-05	-0.829758	5.52918	0.300608	0.784779	0.301257	5.52918	0.706467	0.984203	-0.383066	5.52918	0.632909	0.973166	0.981701	5.52918	0.188962	0.593253	-1.58425	5.52918
ENSGALG00000028236	PRRX2	chr17	5655699	5671868	+	protein_coding	paired related homeobox 2 [Source:HGNC Symbol;Acc:HGNC:21338]	-3.84104	3.44737	1.42036e-08	3.4882e-06	-3.52085	3.44737	1.45289e-07	1.35262e-05	-3.55624	3.44737	1.20315e-07	4.56366e-05	-3.94872	3.44737	8.19909e-09	2.0855e-06	-2.53865	3.44737	6.58537e-05	0.00589949	-2.81369	3.44737	2.26358e-05	0.00144585	0.319491	3.44737	0.674654	0.970684	0.284186	3.44737	0.711095	0.984574	-0.107954	3.44737	0.885701	1	1.3019	3.44737	0.0716132	0.364437	1.02515	3.44737
ENSGALG00000023709		chr17	5691093	5693724	+	protein_coding	torsin family 1, member B-like precursor [Source:RefSeq peptide;Acc:NP_001264587]	-2.95396	0.40535	0.000495235	0.0112327	-4.27218	0.40535	1.71793e-05	0.000633944	-4.01037	0.40535	3.63375e-05	0.0030809	-4.70947	0.40535	6.12053e-06	0.000399912	-2.6503	0.40535	0.000983429	0.0326949	-4.31591	0.40535	1.77272e-05	0.00123174	-1.33999	0.40535	0.362686	0.840563	-1.07556	0.40535	0.460863	0.902525	-1.76581	0.40535	0.239059	0.761269	0.288526	0.40535	0.818747	0.98433	-1.42315	0.40535
ENSGALG00000028635	AIF1L	chr17	6079262	6091444	+	protein_coding	allograft inflammatory factor 1-like [Source:HGNC Symbol;Acc:HGNC:28904]	-3.49247	5.43962	3.68354e-06	0.000303285	-2.46675	5.43962	0.000770656	0.0114704	-1.30015	5.43962	0.0725063	0.374739	-2.61621	5.43962	0.00044938	0.0102909	-2.05417	5.43962	0.00363875	0.0736226	-2.82408	5.43962	0.000153489	0.00603951	1.02563	5.43962	0.240567	0.733236	2.19227	5.43962	0.0159352	0.209393	0.876239	5.43962	0.331383	0.839964	1.43824	5.43962	0.0805192	0.390805	0.668089	5.43962
ENSGALG00000003028	ADAMTS13	chr17	6906389	6925818	+	protein_coding	ADAM metallopeptidase with thrombospondin type 1 motif, 13 [Source:HGNC Symbol;Acc:HGNC:1366]	-6.41509	0.828144	1.68488e-07	2.59039e-05	-1.03985	0.828144	0.050451	0.216061	-1.38069	0.828144	0.0195192	0.174753	-5.73678	0.828144	7.65638e-07	8.7246e-05	0	0.828144	1	1	-6.29031	0.828144	2.35406e-07	4.29887e-05	5.36433	0.828144	0.00308838	0.0657294	5.0238	0.828144	0.00527481	0.114651	0.669405	0.828144	0.702572	0.989562	6.42235	0.828144	2.09108e-05	0.00292014	0.0499701	0.828144
ENSGALG00000018276	gga-mir-126	chr17	7748465	7748548	-	miRNA	gga-mir-126 [Source:miRBase;Acc:MI0001244]	-2.09202	0.852161	0.00156921	0.0246332	-1.5071	0.852161	0.0212861	0.120508	0.120646	0.852161	0.880806	0.993338	-0.818163	0.852161	0.214376	0.563909	-0.488089	0.852161	0.42939	0.871011	0.801346	0.852161	0.284197	0.662161	0.584002	0.852161	0.46323	0.89565	2.21313	0.852161	0.00658907	0.129922	1.27412	0.852161	0.121387	0.593188	1.60382	0.852161	0.0347119	0.246848	2.89074	0.852161
ENSGALG00000001347	LHX6	chr17	8724589	8732994	-	protein_coding	LIM homeobox 6 [Source:HGNC Symbol;Acc:HGNC:21735]	-3.60504	-0.209454	5.30843e-05	0.00235555	-1.3943	-0.209454	0.0269268	0.141791	-2.45736	-0.209454	0.00138721	0.033951	-3.34989	-0.209454	0.000116553	0.0038283	-1.50219	-0.209454	0.0165091	0.196783	-0.0946129	-0.209454	1	1	2.19786	-0.209454	0.105789	0.519663	1.13215	-0.209454	0.397169	0.869968	0.247915	-0.209454	0.877025	1	2.093	-0.209454	0.0953016	0.426343	3.45432	-0.209454
ENSGALG00000000779	MYH13	chr18	297153	334809	-	protein_coding	myosin, heavy chain 13, skeletal muscle [Source:HGNC Symbol;Acc:HGNC:7571]	-6.48634	0.196485	1.55389e-07	2.43227e-05	0	0.196485	1	1	-2.75279	0.196485	0.000632066	0.0203538	0	0.196485	1	1	-0.795461	0.196485	0.0960358	0.522984	0	0.196485	1	1	6.48971	0.196485	0.000116938	0.0119832	3.7161	0.196485	0.0371077	0.338093	6.51197	0.196485	0.000232197	0.0204867	5.68641	0.196485	0.000454714	0.0184528	6.4206	0.196485
ENSGALG00000001021	MYOCD	chr18	780800	815543	-	protein_coding	myocardin [Source:RefSeq peptide;Acc:NP_001074184]	-7.16601	1.51463	1.50834e-07	2.43227e-05	-7.85161	1.51463	3.98015e-08	4.42916e-06	-5.51692	1.51463	3.95952e-06	0.000666336	-4.36428	1.51463	3.75308e-05	0.00160056	-4.31944	1.51463	3.44976e-05	0.0039195	-0.249938	1.51463	0.696296	0.927429	-0.71022	1.51463	0.690685	0.974908	1.628	1.51463	0.366309	0.855949	2.79398	1.51463	0.14741	0.637755	2.82801	1.51463	0.0915231	0.416769	6.84857	1.51463
ENSGALG00000026167		chr18	1970606	1985502	-	protein_coding	phosphoinositide 3-kinase regulatory subunit 5 [Source:RefSeq peptide;Acc:NP_001025868]	-4.52927	1.19786	0.000193227	0.00584346	-1.52801	1.19786	0.156152	0.431303	-2.97106	1.19786	0.00931187	0.110342	-2.31305	1.19786	0.038641	0.210882	-1.76007	1.19786	0.0961215	0.522984	-0.288857	1.19786	0.746079	0.94615	2.99925	1.19786	0.0453546	0.333521	1.55579	1.19786	0.281647	0.802365	2.21578	1.19786	0.145468	0.635332	2.76761	1.19786	0.0446744	0.284287	4.23162	1.19786
ENSGALG00000026262	PMP22	chr18	2287599	2301514	+	protein_coding	peripheral myelin protein 22 [Source:RefSeq peptide;Acc:NP_001264001]	-2.93533	3.98458	1.61101e-05	0.000980651	-1.7657	3.98458	0.0078749	0.0601956	-0.699759	3.98458	0.28629	0.726841	-1.29435	3.98458	0.0542552	0.260469	-1.08248	3.98458	0.0887963	0.504513	-0.602129	3.98458	0.359674	0.731373	1.16949	3.98458	0.144267	0.600717	2.23553	3.98458	0.00722194	0.136431	1.64099	3.98458	0.0500398	0.377484	1.85278	3.98458	0.0148644	0.148288	2.3327	3.98458
ENSGALG00000001892	CYGB	chr18	4317487	4324555	+	protein_coding	cytoglobin [Source:RefSeq peptide;Acc:NP_001008789]	-3.55607	0.56438	0.000531338	0.0117842	-2.7122	0.56438	0.00593065	0.0489717	-1.57283	0.56438	0.100466	0.444559	-0.985908	0.56438	0.286237	0.647547	-0.569607	0.56438	0.504438	0.904139	-1.09351	0.56438	0.245998	0.619849	0.840399	0.56438	0.500752	0.913251	1.98116	0.56438	0.122759	0.599444	2.57123	0.56438	0.056405	0.403025	2.98612	0.56438	0.0128896	0.135398	2.45137	0.56438
ENSGALG00000028892		chr18	4322901	4324052	-	protein_coding	Uncharacterized protein [Source:UniProtKB/TrEMBL;Acc:R4GI18]	-3.16483	0.0945538	0.000681689	0.0140602	-2.23789	0.0945538	0.0112048	0.0775894	-1.31555	0.0945538	0.124858	0.499458	-0.651769	0.0945538	0.440661	0.787636	-0.524753	0.0945538	0.502408	0.903437	-0.588432	0.0945538	0.466305	0.811986	0.921774	0.0945538	0.42442	0.87842	1.8464	0.0945538	0.115838	0.584276	2.51588	0.0945538	0.039877	0.329089	2.63963	0.0945538	0.0158762	0.153585	2.5594	0.0945538
ENSGALG00000004183	FAM20A	chr18	8153051	8162773	-	protein_coding	family with sequence similarity 20, member A [Source:HGNC Symbol;Acc:HGNC:23015]	-5.72527	0.946754	1.15676e-05	0.000752371	-6.21244	0.946754	3.88781e-06	0.000202109	0.73747	0.946754	0.284102	0.724055	-3.49312	0.946754	0.00167283	0.0264459	-0.748197	0.946754	0.350886	0.833975	-4.03694	0.946754	0.000552019	0.0149486	-0.50176	0.946754	0.757771	0.991028	6.47924	0.946754	9.56918e-05	0.0158834	2.22818	0.946754	0.192216	0.708457	4.97474	0.946754	0.00176495	0.040483	1.64383	0.946754
ENSGALG00000004376	IRK1	chr18	8467064	8473808	+	protein_coding	inward rectifier potassium channel 2 [Source:RefSeq peptide;Acc:NP_990701]	-5.03979	2.42597	0.000171105	0.00541604	-4.19995	2.42597	0.00114653	0.0152343	-2.55455	2.42597	0.0348176	0.247861	-4.14	2.42597	0.00143567	0.0237786	-2.87374	2.42597	0.016677	0.197556	-4.20092	2.42597	0.00121835	0.0257099	0.837341	2.42597	0.582497	0.944783	2.48342	2.42597	0.122064	0.598101	0.898923	2.42597	0.576179	0.957867	2.16429	2.42597	0.133222	0.503344	0.830908	2.42597
ENSGALG00000023354	FSCN2	chr18	9463625	9466414	-	protein_coding	fascin-2 [Source:RefSeq peptide;Acc:NP_001171209]	-2.56339	0.0534444	0.00162814	0.0252628	-2.90142	0.0534444	0.000684387	0.0106308	-0.830385	0.0534444	0.172786	0.584601	-4.73791	0.0534444	8.33133e-06	0.000500259	-0.821866	0.0534444	0.122305	0.580334	-4.78923	0.0534444	7.71085e-06	0.000665657	-0.35784	0.0534444	0.831168	1	1.72693	0.0534444	0.15589	0.660078	-2.18584	0.0534444	0.163368	0.667297	1.73616	0.0534444	0.137664	0.511048	-2.28455	0.0534444
ENSGALG00000007775	USH1G	chr18	10812362	10827732	-	protein_coding	Usher syndrome 1G (autosomal recessive) [Source:HGNC Symbol;Acc:HGNC:16356]	-4.18025	-0.161043	0.000211402	0.0062344	0.264307	-0.161043	0.890668	0.976424	0.264719	-0.161043	0.902615	0.996037	0.266403	-0.161043	0.939937	1	0.264965	-0.161043	0.783238	0.984935	-3.91518	-0.161043	0.000407091	0.0122852	4.45117	-0.161043	0.0012579	0.0423187	4.45542	-0.161043	0.0015009	0.0597175	4.47265	-0.161043	0.0020776	0.0566575	4.45492	-0.161043	0.000346675	0.0158996	0.203136	-0.161043
ENSGALG00000000865	TRIM27	chr19	353752	359048	+	protein_coding	tripartite motif containing 27 [Source:HGNC Symbol;Acc:HGNC:9975]	-7.00062	1.19227	6.89493e-09	1.96423e-06	-2.97743	1.19227	0.000154905	0.00348023	-5.17095	1.19227	6.8522e-07	0.000180746	0	1.19227	1	1	-1.88274	1.19227	0.00281104	0.0619402	-3.22812	1.19227	9.30281e-05	0.00416696	4.00198	1.19227	0.0160129	0.183344	1.80875	1.19227	0.251056	0.779734	7.02634	1.19227	4.2714e-05	0.00780024	5.10524	1.19227	0.00116391	0.0314587	3.69829	1.19227
ENSGALG00000001071	ELN	chr19	785549	804855	+	protein_coding	elastin [Source:HGNC Symbol;Acc:HGNC:3327]	-5.23131	0.0832879	2.97585e-09	9.85768e-07	-3.26528	0.0832879	4.83842e-06	0.000237879	-1.08073	0.0832879	0.0264203	0.209073	-4.38204	0.0832879	7.68665e-08	1.35171e-05	-2.43936	0.0832879	7.60141e-05	0.00644491	-1.24403	0.0832879	0.0098643	0.0978301	1.94418	0.0832879	0.118558	0.549246	4.14246	0.0832879	0.00128334	0.0565118	0.841006	0.0832879	0.503873	0.930678	2.77683	0.0832879	0.0146344	0.146591	3.91722	0.0832879
ENSGALG00000023939		chr19	3876786	3878939	-	protein_coding	Uncharacterized protein [Source:UniProtKB/TrEMBL;Acc:E1BT03]	-2.44985	0.451618	0.00139437	0.0229346	-1.9242	0.451618	0.0103498	0.0734543	1.76895	0.451618	0.0279151	0.216452	-0.556252	0.451618	0.441388	0.787819	-0.677758	0.451618	0.33877	0.825009	-1.42778	0.451618	0.0581489	0.290354	0.523469	0.451618	0.567099	0.939167	4.22799	0.451618	1.99355e-05	0.00709905	1.89476	0.451618	0.0501404	0.377484	1.77155	0.451618	0.0399997	0.268378	1.01467	0.451618
ENSGALG00000001926	HSPB1	chr19	4253518	4255722	-	protein_coding	heat shock protein beta-1 [Source:RefSeq peptide;Acc:NP_990621]	-2.3222	3.88884	0.000105755	0.00382328	-3.35227	3.88884	4.01968e-08	4.43847e-06	-0.616348	3.88884	0.295946	0.73581	-0.600423	3.88884	0.313049	0.676027	-0.236107	3.88884	0.666482	0.959451	0.340275	3.88884	0.624677	0.895161	-1.03024	3.88884	0.147563	0.606779	1.70582	3.88884	0.018512	0.226206	1.72184	3.88884	0.0205745	0.218541	2.0861	3.88884	0.00215671	0.0457673	2.66209	3.88884
ENSGALG00000014182	7	chr19	6439176	6447413	+	protein_coding	Adenosine receptor A2b [Source:UniProtKB/Swiss-Prot;Acc:O13076]	-6.35896	0.615445	2.5481e-08	5.49926e-06	-3.407	0.615445	4.64482e-05	0.00139875	-2.38024	0.615445	0.000824977	0.0245883	-5.5496	0.615445	2.08033e-07	2.93388e-05	-0.452855	0.615445	0.219293	0.720936	-4.91119	0.615445	1.06705e-06	0.000145237	2.92982	0.615445	0.064153	0.404872	3.96262	0.615445	0.0158404	0.208917	0.800537	0.615445	0.615036	0.968187	5.90585	0.615445	7.58233e-05	0.00687916	1.37319	0.615445
ENSGALG00000004660	TRPV3	chr19	6685614	6699140	+	protein_coding	transient receptor potential cation channel, subfamily V, member 3 [Source:HGNC Symbol;Acc:HGNC:18084]	-6.82805	0.557566	1.54456e-07	2.43227e-05	0.224198	0.557566	0.886945	0.975001	-1.02564	0.557566	0.132145	0.513861	-1.35372	0.557566	0.0609358	0.278732	0.224915	0.557566	0.779535	0.984884	-4.27791	0.557566	6.77622e-05	0.00341062	7.05929	0.557566	2.7982e-05	0.00699254	5.796	0.557566	0.00131364	0.0566244	5.47796	0.557566	0.00352362	0.0743563	7.06319	0.557566	3.62095e-06	0.00112124	2.48637	0.557566
ENSGALG00000001062	GGT7	chr20	469735	487112	+	protein_coding	gamma-glutamyltransferase 7 [Source:HGNC Symbol;Acc:HGNC:4259]	-2.78408	1.32585	1.4588e-05	0.000907387	-0.383787	1.32585	0.539487	0.808187	-1.50226	1.32585	0.0191642	0.172945	-2.64516	1.32585	4.19079e-05	0.00173017	-1.92892	1.32585	0.00164781	0.0446861	-2.05768	1.32585	0.00130816	0.0266192	2.4	1.32585	0.00226135	0.0551552	1.28087	1.32585	0.103461	0.561035	0.138337	1.32585	0.863113	1	0.854057	1.32585	0.216895	0.634769	0.721246	1.32585
ENSGALG00000026824	SNTA1	chr20	2580100	2587930	+	protein_coding	syntrophin, alpha 1 [Source:HGNC Symbol;Acc:HGNC:11167]	-2.03322	2.83755	0.00114614	0.0200561	-0.905305	2.83755	0.142023	0.407693	-1.41021	2.83755	0.0231474	0.19304	-1.9522	2.83755	0.00201521	0.0298076	-1.09805	2.83755	0.0648288	0.431053	-2.46519	2.83755	0.000100149	0.00439549	1.12774	2.83755	0.13081	0.57508	0.622803	2.83755	0.405224	0.873402	0.0809177	2.83755	0.920629	1	0.935022	2.83755	0.179549	0.580061	-0.432947	2.83755
ENSGALG00000003106	TOX2	chr20	2604621	2655988	-	protein_coding	TOX high mobility group box family member 2 [Source:HGNC Symbol;Acc:HGNC:16095]	-3.17911	2.5909	0.00201195	0.0292729	-2.72965	2.5909	0.00707617	0.0555946	-1.91789	2.5909	0.0542789	0.320786	-1.78611	2.5909	0.0747388	0.315058	-0.815559	2.5909	0.383572	0.849398	-0.968964	2.5909	0.318245	0.695578	0.448885	2.5909	0.711618	0.979758	1.26081	2.5909	0.309909	0.822601	1.39294	2.5909	0.278131	0.804474	2.3634	2.5909	0.0435244	0.281289	2.20835	2.5909
ENSGALG00000003932	SDC4	chr20	5472060	5486605	+	protein_coding	Syndecan-4 [Source:UniProtKB/Swiss-Prot;Acc:P49416]	-2.23998	4.27072	1.16804e-05	0.000752833	-1.7636	4.27072	0.000502048	0.0083934	-1.6416	4.27072	0.00124499	0.0315265	-2.34326	4.27072	5.98138e-06	0.000392621	-1.51516	4.27072	0.00190036	0.0486491	-0.997387	4.27072	0.0519146	0.270968	0.476265	4.27072	0.426366	0.879123	0.598286	4.27072	0.321213	0.82829	-0.103325	4.27072	0.862652	1	0.724739	4.27072	0.197871	0.609003	1.24221	4.27072
ENSGALG00000004149	KCNK15	chr20	5675050	5678607	-	protein_coding	potassium channel, two pore domain subfamily K, member 15 [Source:HGNC Symbol;Acc:HGNC:13814]	-4.16072	0.151198	0.000402193	0.0096771	-0.96035	0.151198	0.293067	0.606662	-0.115115	0.151198	0.905718	0.996257	0.0288631	0.151198	1	1	-2.09593	0.151198	0.0365945	0.315337	-1.31243	0.151198	0.186437	0.541849	3.19646	0.151198	0.0396517	0.310329	4.0475	0.151198	0.00946738	0.159408	4.19947	0.151198	0.0102914	0.137765	2.05943	0.151198	0.134715	0.506255	2.82171	0.151198
ENSGALG00000005852	SRMS	chr20	9373970	9382871	-	protein_coding	src-related kinase lacking C-terminal regulatory tyrosine and N-terminal myristylation sites [Source:HGNC Symbol;Acc:HGNC:11298]	-4.52663	0.281532	3.9587e-05	0.00186714	0.12434	0.281532	1	1	-4.64045	0.281532	3.30846e-05	0.0028561	-4.96995	0.281532	1.60346e-05	0.000815888	0.124746	0.281532	1	1	-4.7438	0.281532	2.71138e-05	0.00165755	4.65632	0.281532	0.00126139	0.0423187	-0.132905	0.281532	0.940679	1	-0.451798	0.281532	0.783439	1	4.6601	0.281532	0.000343837	0.0158996	-0.283613	0.281532
ENSGALG00000005932	MYT1	chr20	9447729	9504782	-	protein_coding	myelin transcription factor 1 [Source:HGNC Symbol;Acc:HGNC:7622]	-3.25206	1.87662	0.000161615	0.00524383	-0.192158	1.87662	0.724638	0.908204	-0.210601	1.87662	0.715328	0.951456	-7.19167	1.87662	2.39621e-08	5.06994e-06	0	1.87662	1	1	-8.98801	1.87662	4.61239e-10	2.98631e-07	3.05933	1.87662	0.0161563	0.183624	3.04438	1.87662	0.0182902	0.224205	-3.95132	1.87662	0.028617	0.26811	3.25864	1.87662	0.00227336	0.0476904	-5.8045	1.87662
ENSGALG00000026582	SOX18	chr20	9728462	9733689	+	protein_coding	transcription factor SOX-18 [Source:RefSeq peptide;Acc:NP_989640]	-3.33826	1.75986	0.00224371	0.0315492	-2.68335	1.75986	0.011864	0.0807464	-0.351562	1.75986	0.695563	0.946478	0.848111	1.75986	0.518174	0.835763	1.12936	1.75986	0.305761	0.804261	0.862125	1.75986	0.509053	0.83662	0.65413	1.75986	0.612205	0.950985	2.98672	1.75986	0.0325985	0.312262	4.18827	1.75986	0.00530913	0.0951236	4.46906	1.75986	0.000814803	0.0257912	4.19839	1.75986
ENSGALG00000006278		chr20	9964304	9966357	-	protein_coding	Uncharacterized protein [Source:UniProtKB/TrEMBL;Acc:H9KZE6]	-3.68136	-0.210854	0.000165745	0.00530533	-3.37989	-0.210854	0.000332578	0.00611258	-2.55376	-0.210854	0.00241617	0.0468882	0.124593	-0.210854	1	1	-0.714337	-0.210854	0.173485	0.663211	0.119148	-0.210854	1	1	0.281024	-0.210854	0.85578	1	1.1117	-0.210854	0.471918	0.909083	3.8308	-0.210854	0.00429605	0.0829173	2.96337	-0.210854	0.025349	0.205387	3.7451	-0.210854
ENSGALG00000000017		chr20	10267361	10268205	+	protein_coding	Uncharacterized protein [Source:UniProtKB/TrEMBL;Acc:H9KYN4]	-3.36508	0.12384	1.31976e-05	0.000831801	-3.67273	0.12384	3.31762e-06	0.000177655	-2.861	0.12384	0.000137187	0.00769328	-3.13268	0.12384	4.09424e-05	0.00171021	-2.39454	0.12384	0.000660495	0.0249551	-2.32538	0.12384	0.00137747	0.0275184	-0.321079	0.12384	0.758849	0.991296	0.493264	0.12384	0.630845	0.964417	0.227843	0.12384	0.841147	1	0.961471	0.12384	0.303431	0.728491	0.999861	0.12384
ENSGALG00000006273	MYLK2	chr20	10395495	10403016	+	protein_coding	myosin light chain kinase 2, skeletal/cardiac muscle [Source:RefSeq peptide;Acc:NP_990723]	-3.75846	-0.0642592	0.00029515	0.0078435	-0.21958	-0.0642592	0.792151	0.940794	-1.50401	-0.0642592	0.0817	0.397994	0.908994	-0.0642592	0.19766	0.543108	-2.42766	-0.0642592	0.00811237	0.126564	-2.10601	-0.0642592	0.024248	0.170771	3.53861	-0.0642592	0.00955027	0.133367	2.24818	-0.0642592	0.10465	0.563651	4.69676	-0.0642592	0.000374097	0.0256689	1.32276	-0.0642592	0.289655	0.713781	1.61614	-0.0642592
ENSGALG00000006992	MMP9	chr20	10917368	10921453	+	protein_coding	matrix metalloproteinase-9 precursor [Source:RefSeq peptide;Acc:NP_989998]	-4.73483	1.28798	3.57396e-06	0.000299456	-5.51163	1.28798	5.50934e-07	3.82805e-05	-6.18451	1.28798	1.24953e-07	4.56366e-05	-6.68916	1.28798	3.80471e-08	7.52699e-06	-3.83098	1.28798	2.484e-05	0.00336972	0	1.28798	1	1	-0.801035	1.28798	0.617416	0.951782	-1.47125	1.28798	0.363542	0.85489	-1.96422	1.28798	0.232831	0.75583	0.88561	1.28798	0.520749	0.879113	4.67091	1.28798
ENSGALG00000007628	PMEPA1	chr20	11868023	11872928	+	protein_coding	transmembrane prostate androgen-induced protein [Source:RefSeq peptide;Acc:NP_001026663]	-3.01509	0.943869	0.000177406	0.0055538	-2.16952	0.943869	0.00559582	0.046997	-1.23407	0.943869	0.10922	0.466068	-2.29102	0.943869	0.00408748	0.0486806	-0.180212	0.943869	0.81352	0.990662	-0.664156	0.943869	0.387299	0.752562	0.84365	0.943869	0.374276	0.84692	1.77997	0.943869	0.0689357	0.463607	0.72353	0.943869	0.466193	0.913787	2.83518	0.943869	0.00218415	0.0460904	2.34458	0.943869
ENSGALG00000008018	SNAI1	chr20	14136361	14139739	-	protein_coding	snail homolog 1 [Source:RefSeq peptide;Acc:NP_990473]	-4.3925	6.62051	5.37605e-12	3.88525e-09	-5.7421	6.62051	9.0539e-18	7.16465e-15	-4.59307	6.62051	8.09136e-13	5.76267e-09	-5.50133	6.62051	1.63433e-16	2.32794e-13	-3.33078	6.62051	2.906e-08	5.57684e-05	-4.15652	6.62051	5.85803e-11	5.21511e-08	-1.3498	6.62051	0.061344	0.394611	-0.200741	6.62051	0.777982	0.996871	-1.10891	6.62051	0.126733	0.602345	1.06158	6.62051	0.112556	0.464438	0.235383	6.62051
ENSGALG00000001875	TNFRSF4	chr21	2547202	2552218	+	protein_coding	tumor necrosis factor receptor superfamily, member 4 [Source:HGNC Symbol;Acc:HGNC:11918]	-3.57901	0.0205108	0.00128937	0.0217347	-0.0832672	0.0205108	0.983001	1	0.104577	0.0205108	1	1	0.833397	0.0205108	0.255892	0.614243	-2.63999	0.0205108	0.00983823	0.142696	-2.18982	0.0205108	0.0250091	0.174111	3.4962	0.0205108	0.0137662	0.166532	3.68853	0.0205108	0.0116796	0.176163	4.44108	0.0205108	0.00122311	0.0424258	0.929742	0.0205108	0.488877	0.863109	1.34987	0.0205108
ENSGALG00000001894		chr21	2572084	2576246	-	protein_coding	Uncharacterized protein [Source:UniProtKB/TrEMBL;Acc:E1BWU7]	-3.95735	-0.297466	0.000336326	0.00869442	0	-0.297466	1	1	0	-0.297466	1	1	-2.91221	-0.297466	0.00186565	0.0282705	0	-0.297466	1	1	0	-0.297466	1	1	3.96054	-0.297466	0.0102203	0.139174	3.96472	-0.297466	0.0115698	0.175319	1.03885	-0.297466	0.609569	0.968187	3.96423	-0.297466	0.00405794	0.067032	3.89522	-0.297466
ENSGALG00000004102	C21H1orf158	chr21	5253356	5257720	-	protein_coding	uncharacterized protein LOC395744 [Source:RefSeq peptide;Acc:NP_990245]	-3.36298	0.129815	0.00359509	0.0435817	-0.324582	0.129815	0.720403	0.907056	-1.18381	0.129815	0.238889	0.673941	-2.08079	0.129815	0.0522929	0.254662	-1.19303	0.129815	0.216063	0.718145	-3.26128	0.129815	0.00467186	0.0609954	3.03742	0.129815	0.044012	0.327946	2.17579	0.129815	0.147787	0.646524	1.28095	0.129815	0.410506	0.887021	2.16686	0.129815	0.111462	0.46187	0.0773376	0.129815
ENSGALG00000004426	TNFRSF8	chr21	5468760	5481849	-	protein_coding	tumor necrosis factor receptor superfamily member 8 precursor [Source:RefSeq peptide;Acc:NP_989775]	-5.38915	0.511817	1.71332e-06	0.000168307	0	0.511817	1	1	-3.89197	0.511817	4.82889e-05	0.00375862	-2.63892	0.511817	0.000815798	0.0159181	0	0.511817	1	1	0	0.511817	1	1	5.39248	0.511817	0.000456746	0.0246596	1.47729	0.511817	0.37318	0.858962	2.74594	0.511817	0.115439	0.582266	5.39632	0.511817	0.000101701	0.00804795	5.32428	0.511817
ENSGALG00000000098	ANTXR1	chr22	148116	238186	-	protein_coding	anthrax toxin receptor 1 [Source:HGNC Symbol;Acc:HGNC:21014]	-3.834	-0.00507809	0.000114987	0.00405895	-0.698394	-0.00507809	0.123851	0.376872	-4.28837	-0.00507809	5.13627e-05	0.00387096	-4.91565	-0.00507809	1.47732e-05	0.000785182	0	-0.00507809	1	1	-0.775391	-0.00507809	0.114483	0.420934	3.12814	-0.00507809	0.0464006	0.338418	-0.4751	-0.00507809	0.783501	0.998675	-1.09155	-0.00507809	0.530953	0.941441	3.84083	-0.00507809	0.00190813	0.0421534	2.9931	-0.00507809
ENSGALG00000000120	BMP-10	chr22	276543	282395	+	protein_coding	bone morphogenetic protein 10 precursor [Source:RefSeq peptide;Acc:NP_001264975]	-5.02484	0.374585	0.000140608	0.00471251	-6.68784	0.374585	1.38429e-05	0.00053436	0	0.374585	1	1	0	0.374585	1	1	0	0.374585	1	1	0	0.374585	1	1	-1.68756	0.374585	0.441603	0.887624	5.03247	0.374585	0.00726766	0.136751	5.04996	0.374585	0.00950849	0.132997	5.03196	0.374585	0.00229954	0.047817	4.96043	0.374585
ENSGALG00000000132	ARHGAP25	chr22	291968	308523	-	protein_coding	rho GTPase-activating protein 25 [Source:RefSeq peptide;Acc:NP_001026054]	-6.90044	0.462573	5.47343e-07	6.66355e-05	-4.63047	0.462573	3.48651e-05	0.0011083	-0.198624	0.462573	0.715328	0.951456	0	0.462573	1	1	-1.77546	0.462573	0.00920028	0.136742	0	0.462573	1	1	2.24635	0.462573	0.228864	0.723193	6.70569	0.462573	0.000756916	0.0456689	6.92615	0.462573	0.000479441	0.028815	5.11288	0.462573	0.00550287	0.0799825	6.83452	0.462573
ENSGALG00000000242	EBF2	chr22	606654	729965	+	protein_coding	transcription factor COE2 [Source:RefSeq peptide;Acc:NP_001158008]	-2.46357	6.2611	0.000424271	0.0100387	-1.3664	6.2611	0.0463858	0.205361	-1.2137	6.2611	0.0775448	0.387425	-1.59625	6.2611	0.022412	0.150299	-0.886063	6.2611	0.177727	0.671497	-1.40318	6.2611	0.0434326	0.243468	1.09716	6.2611	0.185801	0.669492	1.24986	6.2611	0.135994	0.624236	0.867315	6.2611	0.309725	0.827122	1.5775	6.2611	0.0440399	0.28259	1.06032	6.2611
ENSGALG00000000277	GnRH-I	chr22	827828	830831	+	protein_coding	Progonadoliberin-1 Gonadoliberin-1 GnRH-associated peptide 1 [Source:UniProtKB/Swiss-Prot;Acc:P37042]	-2.17591	-0.324099	0.00334516	0.0414256	-1.0961	-0.324099	0.0658048	0.255332	-2.34171	-0.324099	0.00262418	0.0493123	-1.65341	-0.324099	0.0139091	0.110697	0.133618	-0.324099	1	1	-1.73914	-0.324099	0.0119929	0.111578	1.06852	-0.324099	0.367177	0.843015	-0.181895	-0.324099	0.913651	1	0.518964	-0.324099	0.72268	0.993523	2.31716	-0.324099	0.00701268	0.0920574	0.383647	-0.324099
ENSGALG00000026250	DOK2	chr22	1376680	1381157	+	protein_coding	docking protein 2, 56kDa [Source:HGNC Symbol;Acc:HGNC:2991]	-3.56442	-0.116949	3.99e-05	0.00186952	-0.370549	-0.116949	0.333832	0.647922	0	-0.116949	1	1	-4.85006	-0.116949	1.691e-06	0.000159468	0	-0.116949	1	1	0	-0.116949	1	1	3.19045	-0.116949	0.0144788	0.171577	3.57163	-0.116949	0.00313683	0.0888757	-1.29585	-0.116949	0.391337	0.877002	3.57114	-0.116949	0.000847499	0.0262985	3.50364	-0.116949
ENSGALG00000026379	OPRD1	chr23	2113976	2124209	-	protein_coding	opioid receptor, delta 1 [Source:HGNC Symbol;Acc:HGNC:8153]	-3.49778	0.167315	0.000776725	0.0153944	1.02553	0.167315	0.121144	0.372291	-2.74928	0.167315	0.00584755	0.0824678	-1.79645	0.167315	0.049994	0.248124	-1.11976	0.167315	0.193282	0.691505	-2.51925	0.167315	0.00821535	0.0871329	4.5393	0.167315	0.000254176	0.0181719	0.73977	0.167315	0.591622	0.95277	1.70062	0.167315	0.232322	0.75565	2.37416	0.167315	0.0593584	0.331083	0.945206	0.167315
ENSGALG00000028258		chr23	2538761	2547184	+	protein_coding	Uncharacterized protein [Source:UniProtKB/TrEMBL;Acc:R4GHK4]	-4.13606	0.518041	0.00087337	0.016499	-1.69496	0.518041	0.111791	0.35423	-0.99302	0.518041	0.336634	0.769789	-4.51211	0.518041	0.000398173	0.00935903	-0.30192	0.518041	0.743639	0.978081	-0.373406	0.518041	0.668854	0.916779	2.4362	0.518041	0.120999	0.553419	3.14079	0.518041	0.0517751	0.399714	-0.378806	0.518041	0.801867	1	3.83458	0.518041	0.00906101	0.107286	3.74291	0.518041
ENSGALG00000021627	IFI27L2	chr23	4295102	4296014	+	protein_coding	interferon alpha-inducible protein 27-like protein 2 [Source:RefSeq peptide;Acc:NP_001002856]	-2.58543	2.9644	0.000615853	0.0130573	-2.28349	2.9644	0.00225851	0.0247463	-1.11243	2.9644	0.131549	0.513084	-1.70847	2.9644	0.0231037	0.153339	-1.039	2.9644	0.143157	0.621588	-0.924778	2.9644	0.211047	0.575119	0.301627	2.9644	0.734556	0.983348	1.47285	2.9644	0.107309	0.570796	0.87692	2.9644	0.344341	0.85263	1.5463	2.9644	0.0673695	0.353708	1.65966	2.9644
ENSGALG00000003577	RNF19B	chr23	5250326	5259999	-	protein_coding	ring finger protein 19B [Source:HGNC Symbol;Acc:HGNC:26886]	-3.4538	0.288684	0.000328471	0.00855345	-1.76093	0.288684	0.0484413	0.210989	1.69541	0.288684	0.0335486	0.241958	0.167551	0.288684	1	1	-0.982528	0.288684	0.245346	0.752695	-2.39933	0.288684	0.00968454	0.0964944	1.6886	0.288684	0.158186	0.626932	5.16848	0.288684	2.55562e-05	0.00808938	3.62848	0.288684	0.00505921	0.092389	2.46951	0.288684	0.0259993	0.20747	1.03682	0.288684
ENSGALG00000003816	NT5C1A	chr23	5450092	5456561	-	protein_coding	5'-nucleotidase, cytosolic IA [Source:HGNC Symbol;Acc:HGNC:17819]	-3.84183	0.210325	0.000516545	0.0116197	1.04537	0.210325	0.132422	0.391493	-2.19024	0.210325	0.0257528	0.205849	1.05341	0.210325	0.160355	0.488473	-0.220169	0.210325	0.80016	0.987091	-2.68804	0.210325	0.00918683	0.0936702	4.90336	0.210325	0.000251529	0.0181719	1.64402	0.210325	0.263818	0.792287	4.92512	0.210325	0.000466402	0.0283907	3.62304	0.210325	0.00654785	0.0883216	1.12011	0.210325
ENSGALG00000021448	ROBO3	chr24	247239	255967	-	protein_coding	roundabout, axon guidance receptor, homolog 3 (Drosophila) [Source:HGNC Symbol;Acc:HGNC:13433]	-4.53947	-0.122568	4.80232e-06	0.000380024	-1.34956	-0.122568	0.0132883	0.0868873	-0.412733	-0.122568	0.329335	0.763303	-3.17548	-0.122568	0.000137006	0.00427215	-1.67071	-0.122568	0.00532428	0.09421	0	-0.122568	1	1	3.1758	-0.122568	0.033111	0.279073	4.12679	-0.122568	0.00519695	0.11394	1.35748	-0.122568	0.398968	0.880525	2.85702	-0.122568	0.0396701	0.267421	4.4759	-0.122568
ENSGALG00000000957	ESAM	chr24	289700	292570	+	protein_coding	endothelial cell adhesion molecule [Source:HGNC Symbol;Acc:HGNC:17474]	-6.13963	0.795945	8.39436e-06	0.000596542	-4.25986	0.795945	0.000494611	0.0083277	-1.46013	0.795945	0.142718	0.534511	-2.18159	0.795945	0.0454793	0.235139	-1.49833	0.795945	0.124149	0.582564	-1.06041	0.795945	0.282088	0.660072	1.86926	0.795945	0.246842	0.740059	4.67441	0.795945	0.00855335	0.150598	3.95713	0.795945	0.0278755	0.263826	4.63658	0.795945	0.00393624	0.065499	5.04719	0.795945
ENSGALG00000001161	FLI1	chr24	986189	1055149	+	protein_coding	Friend leukemia integration 1 transcription factor [Source:RefSeq peptide;Acc:NP_001026079]	-3.50246	4.92754	7.41424e-06	0.000544373	-4.06957	4.92754	2.97547e-07	2.3945e-05	-3.09764	4.92754	6.10345e-05	0.00439079	-3.73715	4.92754	2.45997e-06	0.000209819	-1.74015	4.92754	0.0165441	0.197035	-3.05847	4.92754	8.16514e-05	0.00386393	-0.567345	4.92754	0.531791	0.923724	0.404634	4.92754	0.655383	0.969798	-0.234777	4.92754	0.793705	1	1.76218	4.92754	0.0405841	0.271017	0.443294	4.92754
ENSGALG00000025702	5S_rRNA	chr24	1029528	1029634	-	rRNA	5S ribosomal RNA [Source:RFAM;Acc:RF00001]	-2.99871	0.984666	1.43615e-07	2.37867e-05	-3.86295	0.984666	4.17039e-11	1.29137e-08	-2.69079	0.984666	1.85117e-06	0.000380578	-3.46642	0.984666	2.84567e-09	9.00749e-07	-1.48238	0.984666	0.00472753	0.0868889	-2.7641	0.984666	1.14322e-06	0.000150778	-0.868404	0.984666	0.204891	0.694182	0.304685	0.984666	0.649376	0.968759	-0.469379	0.984666	0.496125	0.926882	1.51442	0.984666	0.0209237	0.183182	0.222628	0.984666
ENSGALG00000006469	ATP12A	chr24	2845500	2863118	-	protein_coding	potassium-transporting ATPase alpha chain 2 [Source:RefSeq peptide;Acc:NP_001026080]	-4.89105	0.204144	2.4706e-05	0.00135351	-2.79592	0.204144	0.00120732	0.0158353	0	0.204144	1	1	-5.04968	0.204144	1.90469e-05	0.000938771	0	0.204144	1	1	-5.11216	0.204144	1.7246e-05	0.00121337	2.07431	0.204144	0.24965	0.742558	4.89866	0.204144	0.00257563	0.0777273	-0.167694	0.204144	0.921516	1	4.89815	0.204144	0.000659837	0.0229797	-0.294268	0.204144
ENSGALG00000006507	CLMP	chr24	3026786	3066936	+	protein_coding	CXADR-like membrane protein [Source:HGNC Symbol;Acc:HGNC:24039]	-2.6178	5.62276	0.000102328	0.00372777	-2.76528	5.62276	4.06096e-05	0.00125204	-2.75817	5.62276	4.47707e-05	0.00356265	-3.03828	5.62276	9.6265e-06	0.000552903	-2.51268	5.62276	0.000115404	0.00817816	-2.31358	5.62276	0.000607979	0.015978	-0.147566	5.62276	0.853357	1	-0.140445	5.62276	0.859626	1	-0.420513	5.62276	0.598345	0.964575	0.105058	5.62276	0.875616	1	0.303964	5.62276
ENSGALG00000011902	TAGLN	chr24	5229236	5232028	+	protein_coding	Transgelin [Source:UniProtKB/Swiss-Prot;Acc:P19966]	-4.38481	5.40471	1.29512e-08	3.23643e-06	-4.03392	5.40471	1.11591e-07	1.05967e-05	-0.666673	5.40471	0.344802	0.774437	-1.31016	5.40471	0.0714876	0.306113	0.531365	5.40471	0.48278	0.89623	1.86946	5.40471	0.0295458	0.193228	0.350713	5.40471	0.683129	0.972704	3.71811	5.40471	0.000111003	0.0175681	3.07468	5.40471	0.00138684	0.0452703	4.91632	5.40471	1.17135e-07	0.000115802	6.25398	5.40471
ENSGALG00000007314	DSCAML1	chr24	5312963	5393749	-	protein_coding	Down syndrome cell adhesion molecule like 1 [Source:HGNC Symbol;Acc:HGNC:14656]	-6.23581	0.372153	3.51984e-07	4.82082e-05	-0.112661	0.372153	1	1	-2.86898	0.372153	0.000983622	0.0271	0.122575	0.372153	1	1	-3.70602	0.372153	0.000113284	0.00810865	-0.115357	0.372153	1	1	6.12435	0.372153	0.000227095	0.0174375	3.3505	0.372153	0.0474489	0.381818	6.38475	0.372153	0.000161554	0.0167687	2.51343	0.372153	0.0966167	0.428723	6.05953	0.372153
ENSGALG00000025937	FXYD6	chr24	5401365	5409343	-	protein_coding	FXYD domain-containing ion transport regulator 6 precursor [Source:RefSeq peptide;Acc:NP_001074348]	-2.73733	4.38484	0.00023619	0.00671758	-2.91607	4.38484	9.14866e-05	0.00233119	-0.0799495	4.38484	0.878592	0.993338	-1.63811	4.38484	0.0268003	0.168169	-0.91211	4.38484	0.190017	0.687632	-0.51426	4.38484	0.469277	0.813482	-0.178863	4.38484	0.839494	1	2.65741	4.38484	0.0043237	0.104384	1.09921	4.38484	0.227778	0.749299	1.82518	4.38484	0.0289858	0.220317	2.22272	4.38484
ENSGALG00000018702		chr25	1585869	1586430	+	protein_coding	Uncharacterized protein [Source:UniProtKB/TrEMBL;Acc:H9L116]	-2.65466	3.93318	3.56451e-06	0.000299456	-2.6676	3.93318	2.97743e-06	0.000160039	-2.22068	3.93318	9.45386e-05	0.0060079	-2.41514	3.93318	2.81523e-05	0.00127302	-1.20005	3.93318	0.0263665	0.260447	-1.77906	3.93318	0.00182801	0.0334622	-0.0131355	3.93318	0.986094	1	0.433818	3.93318	0.519423	0.926424	0.239456	3.93318	0.729913	0.993801	1.45452	3.93318	0.0225701	0.192048	0.874985	3.93318
ENSGALG00000022137	CRP	chr25	1674627	1675765	+	protein_coding	C-reactive protein precursor [Source:RefSeq peptide;Acc:NP_001034653]	-3.03846	0.293008	0.00130529	0.0218219	-2.51763	0.293008	0.00356391	0.0345101	-4.89714	0.293008	4.51515e-06	0.000730839	-1.87733	0.293008	0.027715	0.171566	-3.66426	0.293008	0.000123143	0.00855514	-3.29341	0.293008	0.000498605	0.0139531	0.508392	0.293008	0.696771	0.976464	-1.87197	0.293008	0.177214	0.694997	1.1594	0.293008	0.394129	0.878832	-0.637228	0.293008	0.642311	0.930053	-0.296131	0.293008
ENSGALG00000000313	TNNI1	chr26	774174	777490	+	protein_coding	troponin I type 1 (skeletal, slow) [Source:HGNC Symbol;Acc:HGNC:11945]	-3.06992	4.34801	0.000754365	0.0151397	-3.67115	4.34801	7.29208e-05	0.00198982	-0.853822	4.34801	0.322562	0.758461	-1.73489	4.34801	0.0523614	0.254725	-0.273947	4.34801	0.726406	0.975239	-1.07732	4.34801	0.219294	0.585057	-0.601399	4.34801	0.577551	0.942972	2.21605	4.34801	0.0483273	0.386077	1.33501	4.34801	0.235476	0.759193	2.79598	4.34801	0.00778494	0.0979582	1.99212	4.34801
ENSGALG00000000309	LAD1	chr26	782938	787983	+	protein_coding	ladinin 1 [Source:HGNC Symbol;Acc:HGNC:6472]	-2.90889	0.160374	0.000449965	0.0105071	-3.01685	0.160374	0.000329117	0.00607016	-0.37805	0.160374	0.335825	0.769198	-4.92978	0.160374	5.27902e-06	0.000356371	-5.09391	0.160374	3.11854e-06	0.000925426	-2.55858	0.160374	0.000980483	0.0222389	-0.129727	0.160374	0.951658	1	2.53064	0.160374	0.0558753	0.415983	-2.03244	0.160374	0.221816	0.743567	-2.20506	0.160374	0.188292	0.593127	0.285205	0.160374
ENSGALG00000028721	LMOD1	chr26	1105423	1114192	+	protein_coding	leiomodin 1 (smooth muscle) [Source:HGNC Symbol;Acc:HGNC:6647]	-7.12484	1.06742	5.62022e-09	1.74031e-06	-5.27462	1.06742	7.48254e-07	5.02742e-05	-5.48655	1.06742	4.69074e-07	0.000129106	-4.82294	1.06742	2.62869e-06	0.000222876	-3.66163	1.06742	5.17767e-05	0.00506917	-4.30801	1.06742	1.0699e-05	0.000837344	1.82809	1.06742	0.223461	0.718464	1.61888	1.06742	0.283114	0.803642	2.29434	1.06742	0.148058	0.638056	3.44694	1.06742	0.0193234	0.175483	2.74785	1.06742
ENSGALG00000027218	CRACR2A	chr26	1545390	1549195	+	protein_coding	calcium release activated channel regulator 2A [Source:HGNC Symbol;Acc:HGNC:28657]	-3.63501	-0.303437	0.00043782	0.0102812	0	-0.303437	1	1	-2.52417	-0.303437	0.00313934	0.0561769	-2.34405	-0.303437	0.0043436	0.0505889	0	-0.303437	1	1	0	-0.303437	1	1	3.63815	-0.303437	0.0119359	0.151876	1.09359	-0.303437	0.546591	0.936189	1.28646	-0.303437	0.506633	0.931656	3.64177	-0.303437	0.00482028	0.0740669	3.57397	-0.303437
ENSGALG00000000656	TMEM81	chr26	1953427	1954203	-	protein_coding	transmembrane protein 81 [Source:HGNC Symbol;Acc:HGNC:32349]	-2.16962	-0.375163	0.000761664	0.015259	0	-0.375163	1	1	0	-0.375163	1	1	0	-0.375163	1	1	0	-0.375163	1	1	0	-0.375163	1	1	2.17228	-0.375163	0.0142881	0.170025	2.17575	-0.375163	0.0155493	0.206416	2.18983	-0.375163	0.0183953	0.202022	2.17534	-0.375163	0.0062766	0.086987	2.11814	-0.375163
ENSGALG00000001177	CD34	chr26	2670687	2678872	-	protein_coding	CD34 molecule [Source:HGNC Symbol;Acc:HGNC:1662]	-3.64876	2.55523	0.00251681	0.0338522	-1.76263	2.55523	0.120982	0.372116	-1.50731	2.55523	0.182386	0.599979	-1.11004	2.55523	0.31978	0.682492	-0.303099	2.55523	0.755886	0.980703	2.82815	2.55523	0.0516243	0.270047	1.88577	2.55523	0.196317	0.682278	2.14119	2.55523	0.149275	0.649813	2.53882	2.55523	0.102476	0.550197	3.34569	2.55523	0.0176108	0.165625	6.47682	2.55523
ENSGALG00000028570	C6orf132	chr26	3136186	3148471	+	protein_coding	chromosome 6 open reading frame 132 [Source:HGNC Symbol;Acc:HGNC:21288]	-3.17506	-0.331066	0.000903881	0.0168962	0.151353	-0.331066	1	1	-2.10481	-0.331066	0.00872505	0.10568	-1.64854	-0.331066	0.0228663	0.1522	-0.676986	-0.331066	0.18718	0.682805	0.146495	-0.331066	1	1	3.33189	-0.331066	0.00795479	0.118492	1.056	-0.331066	0.499311	0.920118	1.52562	-0.331066	0.335169	0.843041	2.49458	-0.331066	0.0648106	0.346662	3.26911	-0.331066
ENSGALG00000001532	WNT2B	chr26	3436365	3447136	+	protein_coding	protein Wnt-2b precursor [Source:RefSeq peptide;Acc:NP_989667]	-4.45688	0.691387	0.0008949	0.0167944	-0.973077	0.691387	0.375072	0.684587	1.97795	0.691387	0.0371208	0.257424	-1.07067	0.691387	0.335997	0.699087	-3.15639	0.691387	0.0102834	0.14633	-1.28576	0.691387	0.251824	0.627044	3.48106	0.691387	0.0436942	0.327052	6.45876	0.691387	0.000120019	0.018582	3.38775	0.691387	0.0600601	0.416548	1.29613	0.691387	0.386676	0.796244	3.15335	0.691387
ENSGALG00000001569	RHOC	chr26	3492792	3497763	-	protein_coding	Rho-related GTP-binding protein RhoC [Source:UniProtKB/Swiss-Prot;Acc:Q9PSX7]	-3.41135	1.97796	0.000978382	0.0179357	-3.44134	1.97796	0.000857634	0.0123464	-0.689239	1.97796	0.465747	0.851244	-3.07192	1.97796	0.00281854	0.0374159	0.596422	1.97796	0.567981	0.930264	-0.241767	1.97796	0.767405	0.952004	-0.0316949	1.97796	0.982845	1	2.7218	1.97796	0.0362121	0.332992	0.338862	1.97796	0.794806	1	4.0093	1.97796	0.00115887	0.0314587	3.16482	1.97796
ENSGALG00000000824		chr27	1377744	1380297	+	protein_coding	Uncharacterized protein [Source:UniProtKB/TrEMBL;Acc:F1NCQ3]	-5.80945	0.51811	4.78695e-06	0.000380024	-0.727795	0.51811	0.420861	0.724383	-0.71382	0.51811	0.446086	0.84019	-0.228369	0.51811	0.801111	0.959449	1.28544	0.51811	0.04573	0.35919	-0.782793	0.51811	0.382468	0.751016	5.07854	0.51811	0.00233311	0.0562035	5.09409	0.51811	0.00254928	0.0773324	5.58951	0.51811	0.0015088	0.0476527	7.11402	0.51811	9.0281e-07	0.000428654	4.99849	0.51811
ENSGALG00000027677	DLX3	chr27	2989225	2994344	+	protein_coding	distal-less homeobox 3 [Source:RefSeq peptide;Acc:NP_990135]	-2.07258	1.44227	0.000976335	0.0179213	-2.3718	1.44227	0.000164381	0.00364143	-0.162157	1.44227	0.789778	0.972136	-1.34561	1.44227	0.033131	0.191137	-0.970288	1.44227	0.104622	0.545231	-0.984085	1.44227	0.116319	0.425385	-0.300079	1.44227	0.694143	0.975296	1.91054	1.44227	0.012782	0.18335	0.726896	1.44227	0.344604	0.85263	1.10196	1.44227	0.117024	0.472207	1.08611	1.44227
ENSGALG00000027311	NGFR	chr27	3204183	3219385	-	protein_coding	tumor necrosis factor receptor superfamily member 16 precursor [Source:RefSeq peptide;Acc:NP_001139605]	-2.49784	4.11305	2.4017e-05	0.00133632	-0.682665	4.11305	0.236425	0.540074	-2.1736	4.11305	0.000221272	0.0103798	-2.41677	4.11305	5.17642e-05	0.00202563	-1.57555	4.11305	0.00507638	0.0909534	-1.57983	4.11305	0.00743239	0.0811863	1.81512	4.11305	0.0108237	0.143213	0.324127	4.11305	0.641156	0.967377	0.0810229	4.11305	0.912908	1	0.922213	4.11305	0.157929	0.545074	0.917583	4.11305
ENSGALG00000027305	SKAP1	chr27	3711055	3815879	+	protein_coding	src kinase associated phosphoprotein 1 [Source:HGNC Symbol;Acc:HGNC:15605]	-3.0154	0.221421	0.000283236	0.00758347	-3.23184	0.221421	0.000165895	0.00365663	-6.13872	0.221421	2.75678e-07	8.53642e-05	0	0.221421	1	1	0	0.221421	1	1	-3.86438	0.221421	4.38357e-05	0.00242956	-0.238618	0.221421	0.885247	1	-3.14555	0.221421	0.0695576	0.46581	3.03813	0.221421	0.0122482	0.15436	3.02184	0.221421	0.00335165	0.0593793	-0.915653	0.221421
ENSGALG00000013481	Aiolos	chr27	4261770	4279833	-	protein_coding	zinc finger protein Aiolos [Source:RefSeq peptide;Acc:NP_990151]	-2.49525	-0.188052	0.000899153	0.0168299	-3.65191	-0.188052	6.15204e-05	0.00177029	-3.54027	-0.188052	8.52546e-05	0.00555866	0	-0.188052	1	1	-2.43001	-0.188052	0.00101375	0.033292	0	-0.188052	1	1	-1.17977	-0.188052	0.446713	0.88965	-1.06557	-0.188052	0.486807	0.914936	2.51661	-0.188052	0.0222596	0.230425	0.0490941	-0.188052	0.973185	1	2.44073	-0.188052
ENSGALG00000028308	TNS4	chr27	4448703	4462843	-	protein_coding	tensin 4 [Source:HGNC Symbol;Acc:HGNC:24352]	-2.51827	0.725164	0.00302046	0.0385515	0.703137	0.725164	0.457416	0.753156	0.10862	0.725164	0.962031	1	0.0921742	0.725164	0.97133	1	0.0696231	0.725164	0.96724	1	-0.455078	0.725164	0.56578	0.866556	3.22263	0.725164	0.00272477	0.0609287	2.62745	0.725164	0.0153346	0.204341	2.61186	0.725164	0.017139	0.192378	2.58833	0.725164	0.00808083	0.0995615	2.0596	0.725164
ENSGALG00000003261	PTRF	chr27	4913996	4926852	-	protein_coding	polymerase I and transcript release factor [Source:RefSeq peptide;Acc:NP_001001471]	-3.78056	-0.118316	2.31936e-05	0.00129985	-3.02705	-0.118316	0.000153271	0.00345442	0	-0.118316	1	1	0	-0.118316	1	1	-1.64464	-0.118316	0.00577234	0.100148	-3.47497	-0.118316	5.2818e-05	0.00283902	0.731951	-0.118316	0.61425	0.951083	3.78786	-0.118316	0.00230063	0.0731916	3.8046	-0.118316	0.00304779	0.0684412	2.1242	-0.118316	0.106624	0.450402	0.23567	-0.118316
ENSGALG00000024449	RAMP2	chr27	5030186	5032034	+	protein_coding	receptor activity-modifying protein 2 precursor [Source:RefSeq peptide;Acc:NP_001099080]	-7.44433	1.25338	2.0592e-10	8.68235e-08	-4.81882	1.25338	7.82057e-07	5.18122e-05	-3.96786	1.25338	1.24294e-05	0.0015132	-5.51368	1.25338	9.55247e-08	1.60077e-05	-2.73083	1.25338	0.000444006	0.019013	-5.32478	1.25338	1.82379e-07	3.60452e-05	2.60558	1.25338	0.0626304	0.400201	3.45982	1.25338	0.0175377	0.218905	1.92341	1.25338	0.178355	0.692011	4.70021	1.25338	0.000666639	0.0231483	2.05635	1.25338
ENSGALG00000027241	TBXA2R	chr28	1041856	1045661	+	protein_coding	thromboxane A2 receptor [Source:HGNC Symbol;Acc:HGNC:11608]	-2.45689	1.2745	0.000296378	0.00786147	-2.73106	1.2745	6.33296e-05	0.00180053	-1.5084	1.2745	0.0244287	0.199837	0.0983867	1.2745	0.940467	1	0.316175	1.2745	0.654011	0.955698	-1.30881	1.2745	0.0518863	0.270919	-0.27549	1.2745	0.732804	0.983158	0.947696	1.2745	0.24175	0.772078	2.55675	1.2745	0.00336823	0.0722545	2.77384	1.2745	0.000390257	0.0170997	1.14427	1.2745
ENSGALG00000003283	COMP	chr28	3556437	3571233	+	protein_coding	cartilage oligomeric matrix protein [Source:HGNC Symbol;Acc:HGNC:2227]	-3.72748	0.0330206	0.00212252	0.0302331	0.0216749	0.0330206	0.988344	1	-4.03189	0.0330206	0.000970937	0.0269067	0.321071	0.0330206	0.851312	0.975622	0.968887	0.0330206	0.113775	0.565067	0.943241	0.0330206	0.196593	0.557489	3.75043	0.0330206	0.0161657	0.183624	-0.3154	0.0330206	0.84628	1	4.06503	0.0330206	0.00972488	0.133966	4.71266	0.0330206	0.000186046	0.0112527	4.6417	0.0330206
ENSGALG00000014696	ZBTB7C	chrZ	1489181	1498572	+	protein_coding	zinc finger and BTB domain containing 7C [Source:HGNC Symbol;Acc:HGNC:31700]	-2.51295	-0.266928	0.000510593	0.0115443	-0.528169	-0.266928	0.175672	0.459704	-2.16963	-0.266928	0.00148033	0.0356782	0	-0.266928	1	1	-3.39107	-0.266928	4.24656e-05	0.00438319	-0.237513	-0.266928	0.696296	0.927429	1.97878	-0.266928	0.0938228	0.489349	0.32672	-0.266928	0.823993	1	2.53436	-0.266928	0.0157899	0.181234	-0.896698	-0.266928	0.542668	0.887509	2.2194	-0.266928
ENSGALG00000029035		chrZ	8928818	8930742	-	protein_coding		-2.99569	0.0966209	0.000137373	0.00462587	0	0.0966209	1	1	-2.71646	0.0966209	0.000336574	0.013816	-2.81683	0.0966209	0.000240196	0.00647982	-2.36966	0.0966209	0.000652825	0.0247386	-4.13128	0.0966209	8.30987e-06	0.00069627	2.99867	0.0966209	0.00547052	0.0951429	0.260977	0.0966209	0.862239	1	0.171327	0.0966209	0.925007	1	0.610451	0.0966209	0.615748	0.918075	-1.20233	0.0966209
ENSGALG00000003747	OSMR	chrZ	12008448	12039786	+	protein_coding	oncostatin M receptor [Source:HGNC Symbol;Acc:HGNC:8507]	-4.14843	2.78822	0.000855657	0.0162941	-2.09752	2.78822	0.0704535	0.266262	-1.37508	2.78822	0.225473	0.65888	-1.1546	2.78822	0.30501	0.667368	-2.07212	2.78822	0.0672041	0.437455	0.732836	2.78822	0.629805	0.897383	2.05037	2.78822	0.16864	0.644222	2.77304	2.78822	0.072264	0.47566	2.99397	2.78822	0.0624222	0.424614	2.0759	2.78822	0.129208	0.496769	4.8796	2.78822
ENSGALG00000003803	DAB2	chrZ	12205815	12230277	-	protein_coding	Dab, mitogen-responsive phosphoprotein, homolog 2 (Drosophila) [Source:HGNC Symbol;Acc:HGNC:2662]	-3.64629	2.12901	0.00381557	0.0451404	-4.15709	2.12901	0.00120512	0.0158353	-1.90223	2.12901	0.10897	0.465891	-2.63781	2.12901	0.0311454	0.183018	-0.839588	2.12901	0.444696	0.879605	-0.383823	2.12901	0.700433	0.928954	-0.512271	2.12901	0.737799	0.984562	1.74315	2.12901	0.261038	0.790459	1.00812	2.12901	0.526461	0.939024	2.80637	2.12901	0.0536938	0.314449	3.25842	2.12901
ENSGALG00000013548	GZMA	chrZ	16520886	16525301	+	protein_coding	granzyme A precursor [Source:RefSeq peptide;Acc:NP_989788]	-3.52114	-0.277009	9.86316e-05	0.00365861	0	-0.277009	1	1	-3.61119	-0.277009	8.57194e-05	0.00555866	0	-0.277009	1	1	0	-0.277009	1	1	-1.43387	-0.277009	0.0141454	0.12384	3.52425	-0.277009	0.00459245	0.0841891	-0.110034	-0.277009	0.957129	1	3.54481	-0.277009	0.00694656	0.109819	3.52784	-0.277009	0.00162829	0.0385557	2.02084	-0.277009
ENSGALG00000023379	F2RL2	chrZ	23350633	23353611	+	protein_coding	coagulation factor II (thrombin) receptor-like 2 [Source:HGNC Symbol;Acc:HGNC:3539]	-4.41708	2.11175	5.49731e-12	3.88525e-09	-2.03541	2.11175	0.000690734	0.0106712	0.469726	2.11175	0.503811	0.871755	-0.0344069	2.11175	0.917815	0.997053	-0.624098	2.11175	0.269559	0.775518	-1.54105	2.11175	0.0107678	0.103493	2.3809	2.11175	0.00144439	0.0453524	4.88763	2.11175	7.38028e-09	2.10249e-05	4.38367	2.11175	2.16916e-07	0.000280887	3.79287	2.11175	2.31945e-07	0.00018912	2.87304	2.11175
ENSGALG00000015110	FAM189A2	chrZ	34532095	34557064	+	protein_coding	family with sequence similarity 189, member A2 [Source:HGNC Symbol;Acc:HGNC:24820]	-3.04739	3.0879	0.00229603	0.032032	-0.824526	3.0879	0.376688	0.685982	-2.08851	3.0879	0.0322295	0.236256	-1.32862	3.0879	0.169	0.501611	-1.34757	3.0879	0.146942	0.627048	-1.55585	3.0879	0.108589	0.408973	2.22269	3.0879	0.0705759	0.426338	0.958579	3.0879	0.424946	0.883343	1.7188	3.0879	0.171999	0.681958	1.69963	3.0879	0.128591	0.495525	1.49028	3.0879
ENSGALG00000015336		chrZ	52562202	52620260	+	protein_coding	neuronal acetylcholine receptor subunit alpha-7-like [Source:RefSeq peptide;Acc:NP_990532]	-5.04375	-0.0771614	1.70285e-06	0.000168307	0	-0.0771614	1	1	-2.21624	-0.0771614	0.00172299	0.0381521	0	-0.0771614	1	1	0	-0.0771614	1	1	0	-0.0771614	1	1	5.04706	-0.0771614	0.000448806	0.0246596	2.81189	-0.0771614	0.0813645	0.504772	5.06889	-0.0771614	0.000791733	0.0368544	5.05088	-0.0771614	0.000100261	0.00797834	4.97931	-0.0771614
ENSGALG00000015382	CHRNA6	chrZ	53426451	53435522	+	protein_coding	neuronal acetylcholine receptor subunit alpha-6 precursor [Source:RefSeq peptide;Acc:NP_990695]	-5.71264	-0.0731135	1.45165e-06	0.000152039	0	-0.0731135	1	1	-0.218094	-0.0731135	0.715328	0.951456	0	-0.0731135	1	1	0	-0.0731135	1	1	0	-0.0731135	1	1	5.71599	-0.0731135	0.000424599	0.0240956	5.49803	-0.0731135	0.00134755	0.0574429	5.73806	-0.0731135	0.000766558	0.0363962	5.71984	-0.0731135	9.26848e-05	0.0077659	5.64744	-0.0731135
ENSGALG00000023094		chrZ	60288949	60289831	+	protein_coding	Uncharacterized protein [Source:UniProtKB/TrEMBL;Acc:E1C5F7]	-3.93226	-0.0554219	2.01212e-05	0.00116507	-3.42944	-0.0554219	6.86009e-05	0.00190581	-2.22534	-0.0554219	0.00161393	0.0369002	-4.21335	-0.0554219	1.0987e-05	0.000616139	-3.05603	-0.0554219	0.000154226	0.0097788	0	-0.0554219	1	1	0.480459	-0.0554219	0.758339	0.991252	1.69111	-0.0554219	0.277805	0.799192	-0.290149	-0.0554219	0.850686	1	0.859141	-0.0554219	0.529038	0.882644	3.8702	-0.0554219
ENSGALG00000001840	TEK	chrZ	68386224	68425628	+	protein_coding	TEK tyrosine kinase, endothelial [Source:HGNC Symbol;Acc:HGNC:11724]	-2.2358	2.40243	1.0839e-09	3.85978e-07	0.442161	2.40243	0.281794	0.59368	2.28073	2.40243	9.84811e-08	4.29555e-05	2.02078	2.40243	3.52476e-06	0.000271137	2.07455	2.40243	1.31749e-07	0.00011729	2.43694	2.40243	4.52589e-08	1.34306e-05	2.67808	2.40243	5.05457e-09	7.9997e-06	4.51757	2.40243	1.3267e-19	1.88976e-15	4.25769	2.40243	4.58801e-17	3.26758e-13	4.31118	2.40243	3.19665e-21	4.55331e-17	4.67265	2.40243
ENSGALG00000002183	PRR16	chrZ	71020002	71124757	-	protein_coding	proline rich 16 [Source:HGNC Symbol;Acc:HGNC:29654]	-2.33625	-0.0229139	0.000452657	0.0105182	-4.87241	-0.0229139	2.32742e-07	1.99709e-05	-3.04844	-0.0229139	6.83404e-05	0.00477177	-3.46181	-0.0229139	1.59196e-05	0.000815888	-2.28312	-0.0229139	0.00042755	0.0186239	-1.97162	-0.0229139	0.0013761	0.0275184	-2.5606	-0.0229139	0.0665092	0.414117	-0.731701	-0.0229139	0.573676	0.946425	-1.13678	-0.0229139	0.392296	0.877652	0.0372866	-0.0229139	0.967818	1	0.304718	-0.0229139
ENSGALG00000005351	PRDM6	chrZ	81208559	81282646	+	protein_coding	PR domain containing 6 [Source:HGNC Symbol;Acc:HGNC:9350]	-2.455	0.211629	6.16937e-05	0.00259989	-3.11855	0.211629	6.47871e-07	4.43667e-05	-1.77889	0.211629	0.00396634	0.0652385	-0.241617	0.211629	0.732582	0.934437	0.527466	0.211629	0.380981	0.848014	0.992179	0.211629	0.156408	0.496961	-0.668563	0.211629	0.370591	0.845978	0.672764	0.211629	0.342682	0.842302	2.21686	0.211629	0.00423696	0.0825285	2.98658	0.211629	3.1508e-05	0.00404325	3.43687	0.211629
ENSGALG00000023036	FRMPD1	chrZ	81378368	81397400	+	protein_coding	FERM and PDZ domain containing 1 [Source:HGNC Symbol;Acc:HGNC:29159]	-4.04423	0.260578	0.000621599	0.0131052	1.2186	0.260578	0.0982274	0.327901	-1.46262	0.260578	0.144146	0.536808	1.22747	0.260578	0.121748	0.418993	1.22139	0.260578	0.0583601	0.4097	-4.4346	0.260578	0.000241327	0.00857224	5.28036	0.260578	0.000224204	0.0173756	2.57671	0.260578	0.0983591	0.549853	5.30229	0.260578	0.000419271	0.0271339	5.28419	0.260578	4.43058e-05	0.00486691	-0.420954	0.260578
ENSGALG00000028349		chr1_AADN03009259_random	9768	12557	-	protein_coding	Uncharacterized protein [Source:UniProtKB/TrEMBL;Acc:R4GI23]	-3.78079	-0.140102	0.000618184	0.0130644	-1.51789	-0.140102	0.0922633	0.314402	-2.5556	-0.140102	0.0086974	0.105531	0.885696	-0.140102	0.216108	0.566167	-0.1257	-0.140102	0.954182	1	0.855064	-0.140102	0.207176	0.569218	2.25489	-0.140102	0.129089	0.57157	1.21599	-0.140102	0.411021	0.876436	4.69572	-0.140102	0.00075733	0.0361457	3.65811	-0.140102	0.00699775	0.0920368	4.60699	-0.140102
ENSGALG00000029141		chr18_AADN03010805_random	1567	16439	+	protein_coding	Uncharacterized protein [Source:UniProtKB/TrEMBL;Acc:R4GJW4]	-4.15655	0.892759	0.000616014	0.0130573	-1.51304	0.892759	0.167382	0.448102	-2.56375	0.892759	0.0243464	0.19934	-2.08288	0.892759	0.063877	0.286842	-1.54167	0.892759	0.143571	0.621588	-0.418468	0.892759	0.667733	0.915959	2.64123	0.892759	0.079349	0.44976	1.59021	0.892759	0.278629	0.799192	2.07329	0.892759	0.177756	0.691224	2.61327	0.892759	0.0612736	0.336258	3.72812	0.892759
ENSGALG00000021573	PIK3R5	chr18_AADN03010810_random	1	9215	+	protein_coding	Phosphoinositide 3-kinase regulatory subunit 5 [Source:UniProtKB/TrEMBL;Acc:E1BSJ9]	-4.63361	3.41328	0.000401675	0.0096771	-1.47952	3.41328	0.206792	0.503855	-2.34219	3.41328	0.0527504	0.31637	-2.56703	3.41328	0.0365568	0.204845	-2.70134	3.41328	0.0240572	0.246172	-0.728202	3.41328	0.511281	0.837601	3.15373	3.41328	0.0492931	0.351633	2.29103	3.41328	0.143977	0.640079	2.06648	3.41328	0.198885	0.716252	1.93189	3.41328	0.170242	0.565016	3.90378	3.41328
ENSGALG00000029041		chr19_AADN03010818_random	4207	6452	-	protein_coding	Uncharacterized protein [Source:UniProtKB/TrEMBL;Acc:R4GLW5]	-4.03385	0.180652	0.000803676	0.0157247	1.16978	0.180652	0.273309	0.583835	0.597513	0.180652	0.671744	0.939788	0.828553	0.180652	0.476086	0.810296	-1.29354	0.180652	0.202158	0.701983	1.87395	0.180652	0.0351162	0.213471	5.21393	0.180652	0.000924582	0.0372027	4.63732	0.180652	0.00412327	0.102858	4.87589	0.180652	0.00375338	0.0774905	2.73794	0.180652	0.0511773	0.305524	5.89824	0.180652
ENSGALG00000027888	LAMTOR1	chrUn_AADN03012308	21	1239	-	protein_coding	late endosomal/lysosomal adaptor, MAPK and MTOR activator 1 [Source:HGNC Symbol;Acc:HGNC:26068]	-2.13691	1.55574	1.05199e-05	0.000710814	-1.06087	1.55574	0.0281324	0.146141	-2.77973	1.55574	1.44821e-08	1.28927e-05	-0.762224	1.55574	0.121499	0.418737	-2.15666	1.55574	4.4e-06	0.00111239	0.312763	1.55574	0.609046	0.889222	1.07534	1.55574	0.060168	0.390982	-0.643949	1.55574	0.267049	0.795617	1.375	1.55574	0.0208283	0.220742	-0.0206587	1.55574	0.995038	1	2.44677	1.55574
ENSGALG00000028558		chrUn_AADN03016373	1530	3157	+	protein_coding	Uncharacterized protein [Source:UniProtKB/TrEMBL;Acc:R4GH19]	-2.82242	-0.273404	0.000186065	0.00571188	-1.73349	-0.273404	0.00409765	0.037973	-2.8777	-0.273404	0.000186065	0.00936507	0	-0.273404	1	1	0	-0.273404	1	1	0	-0.273404	1	1	1.07205	-0.273404	0.402557	0.863841	-0.0739761	-0.273404	0.960231	1	2.84467	-0.273404	0.00920029	0.130434	2.82872	-0.273404	0.00240891	0.0485352	2.76558	-0.273404
ENSGALG00000029177	IL17RE	chrUn_AADN03026612	294	2097	-	protein_coding	interleukin 17 receptor E [Source:HGNC Symbol;Acc:HGNC:18439]	-3.62195	-0.228559	7.34262e-05	0.00292964	0	-0.228559	1	1	-2.64731	-0.228559	0.000710385	0.0222879	-2.37593	-0.228559	0.00146472	0.0241196	-2.23697	-0.228559	0.00158086	0.0435295	-0.934832	-0.228559	0.0668097	0.31273	3.62508	-0.228559	0.00387271	0.0755344	0.956955	-0.228559	0.536327	0.932687	1.2414	-0.228559	0.436396	0.897252	1.37021	-0.228559	0.314699	0.738132	2.62169	-0.228559
ENSGALG00000018934	ACVRL1	chrUn_JH375504	2157	13171	+	protein_coding	activin A receptor type II-like 1 [Source:HGNC Symbol;Acc:HGNC:175]	-4.56711	-0.164276	9.20807e-07	0.000101674	-2.87016	-0.164276	0.000112822	0.00272842	0	-0.164276	1	1	0	-0.164276	1	1	-2.08028	-0.164276	0.00102082	0.0334265	-1.95541	-0.164276	0.00195302	0.03473	1.67589	-0.164276	0.227724	0.722429	4.57465	-0.164276	0.000355469	0.0311654	4.59194	-0.164276	0.000527061	0.0300504	2.47302	-0.164276	0.0554239	0.319231	2.54123	-0.164276
ENSGALG00000027694		chrUn_JH375515	21	4305	+	protein_coding	Uncharacterized protein [Source:UniProtKB/TrEMBL;Acc:R4GHK2]	-3.37624	2.24798	0.00056009	0.0122756	-2.3921	2.24798	0.0115738	0.0793861	-2.78229	2.24798	0.00378551	0.0629957	-2.41624	2.24798	0.0117494	0.0987156	-1.65029	2.24798	0.067645	0.438569	-1.73655	2.24798	0.0651329	0.309055	0.983331	2.24798	0.39541	0.859881	0.593207	2.24798	0.609295	0.956821	0.959788	2.24798	0.425125	0.892751	1.72547	2.24798	0.112978	0.464701	1.6369	2.24798
ENSGALG00000013542		chrUn_JH375554	8591	11558	-	protein_coding	Uncharacterized protein [Source:UniProtKB/TrEMBL;Acc:H9L2B5]	-4.24526	0.145767	0.000454918	0.0105363	-3.89029	0.145767	0.00101462	0.0139897	0.841893	0.145767	0.233863	0.667546	0.846961	0.145767	0.262286	0.62064	-0.97506	0.145767	0.281114	0.786101	-3.11242	0.145767	0.00612128	0.0725387	0.341301	0.145767	0.824359	1	5.10365	0.145767	0.000422985	0.0335849	5.12117	0.145767	0.000624394	0.0330187	3.26586	0.145767	0.0214136	0.185985	1.09036	0.145767
ENSGALG00000026147	PLVAP	chrUn_JH375640	2147	5383	-	protein_coding	plasmalemma vesicle associated protein [Source:HGNC Symbol;Acc:HGNC:13635]	-4.27661	0.256477	1.50006e-07	2.43227e-05	-2.98805	0.256477	7.71276e-05	0.00207284	-0.881829	0.256477	0.203983	0.631637	-1.40582	0.256477	0.0496688	0.247199	0.531166	0.256477	0.506281	0.904843	0.644134	0.256477	0.492593	0.82771	1.28205	0.256477	0.186016	0.6696	3.39293	0.256477	0.000938854	0.0495788	2.87163	0.256477	0.00591573	0.100314	4.81378	0.256477	8.61916e-07	0.000423349	4.90325	0.256477
ENSGALG00000027968		chrW_JH375233_random	18534	18642	+	miRNA		-3.30279	-0.337039	0.000106662	0.0038366	0.456502	-0.337039	0.588855	0.839269	0.218328	-0.337039	0.911564	0.99669	0.428523	-0.337039	0.652787	0.90545	0.662957	-0.337039	0.18474	0.680158	0.642289	-0.337039	0.286765	0.665583	3.76794	-0.337039	0.000457888	0.0246596	3.52883	-0.337039	0.00137753	0.0579854	3.7537	-0.337039	0.000820417	0.0372166	3.98008	-0.337039	2.2911e-05	0.00316839	3.9111	-0.337039
[truncated: 42 more columns]

## Sheet: 11_Front_v_13_Front_DE_up.txt
ensid	Name	Chr	Start	End	Strand	Biotype	Description	HH11_Front_v_HH13_Front.log2fc	HH11_Front_v_HH13_Front.log2cpm	HH11_Front_v_HH13_Front.pval	HH11_Front_v_HH13_Front.padj	HH11_Front_v_HH15_Front.log2fc	HH11_Front_v_HH15_Front.log2cpm	HH11_Front_v_HH15_Front.pval	HH11_Front_v_HH15_Front.padj	HH11_Front_v_HH13_Leader.log2fc	HH11_Front_v_HH13_Leader.log2cpm	HH11_Front_v_HH13_Leader.pval	HH11_Front_v_HH13_Leader.padj	HH11_Front_v_HH15_Leader.log2fc	HH11_Front_v_HH15_Leader.log2cpm	HH11_Front_v_HH15_Leader.pval	HH11_Front_v_HH15_Leader.padj	HH11_Front_v_HH13_Trailer.log2fc	HH11_Front_v_HH13_Trailer.log2cpm	HH11_Front_v_HH13_Trailer.pval	HH11_Front_v_HH13_Trailer.padj	HH11_Front_v_HH15_Trailer.log2fc	HH11_Front_v_HH15_Trailer.log2cpm	HH11_Front_v_HH15_Trailer.pval	HH11_Front_v_HH15_Trailer.padj	HH13_Trailbalzer_v_HH15_Front.log2fc	HH13_Trailbalzer_v_HH15_Front.log2cpm	HH13_Trailbalzer_v_HH15_Front.pval	HH13_Trailbalzer_v_HH15_Front.padj	HH13_Front_v_HH13_Leader.log2fc	HH13_Front_v_HH13_Leader.log2cpm	HH13_Front_v_HH13_Leader.pval	HH13_Front_v_HH13_Leader.padj	HH13_Front_v_HH15_Leader.log2fc	HH13_Front_v_HH15_Leader.log2cpm	HH13_Front_v_HH15_Leader.pval	HH13_Front_v_HH15_Leader.padj	HH13_Front_v_HH13_Trailer.log2fc	HH13_Front_v_HH13_Trailer.log2cpm	HH13_Front_v_HH13_Trailer.pval	HH13_Front_v_HH13_Trailer.padj	HH13_Front_v_HH15_Trailer.log2fc	HH13_Front_v_HH15_Trailer.log2cpm
ENSGALG00000006473	PLXNA4	chr1	2226706	2647006	+	protein_coding	plexin A4 [Source:HGNC Symbol;Acc:HGNC:9102]	2.81107	5.72965	0.000812407	0.0157673	3.65883	5.72965	2.61645e-05	0.000868735	4.21159	5.72965	3.28099e-06	0.000569932	4.55348	5.72965	1.67353e-06	0.000158919	1.80832	5.72965	0.0133901	0.171116	3.51089	5.72965	7.8739e-05	0.00377549	0.847841	5.72965	0.301731	0.785857	1.40064	5.72965	0.0941452	0.540325	1.74257	5.72965	0.0443422	0.3507	-1.00274	5.72965	0.215911	0.634063	0.699954	5.72965
ENSGALG00000027460	gga-mir-6621	chr1	2622379	2622488	+	miRNA	gga-mir-6621 [Source:miRBase;Acc:MI0022441]	2.485	0.321114	0.000190715	0.00579221	3.15715	0.321114	3.83513e-06	0.000200837	4.0395	0.321114	3.46732e-08	2.05786e-05	3.28872	0.321114	4.59528e-06	0.000325285	1.44734	0.321114	0.0134002	0.171116	3.03718	0.321114	1.37204e-05	0.00102859	0.677434	0.321114	0.32254	0.807125	1.56545	0.321114	0.0205482	0.240141	0.808551	0.321114	0.255956	0.777385	-1.03731	0.321114	0.122306	0.482574	0.561879	0.321114
ENSGALG00000000451	MEIG1	chr1	7339036	7344816	+	protein_coding	meiosis/spermiogenesis associated 1 [Source:HGNC Symbol;Acc:HGNC:23429]	3.26695	-0.0315507	0.00381472	0.0451404	-0.811728	-0.0315507	0.463838	0.757413	0.619929	-0.0315507	0.686555	0.944558	0.102575	-0.0315507	1	1	3.24918	-0.0315507	0.00113164	0.0355046	3.19928	-0.0315507	0.00535802	0.0668034	-4.08301	-0.0315507	0.00135591	0.0435973	-2.65247	-0.0315507	0.0112145	0.171948	-3.18735	-0.0315507	0.00489958	0.0908351	0	-0.0315507	1	1	0	-0.0315507
ENSGALG00000028239		chr1	12534774	12538594	-	protein_coding	Uncharacterized protein [Source:UniProtKB/TrEMBL;Acc:R4GL07]	3.07494	-0.0740072	0.00145822	0.0235859	-0.698564	-0.0740072	0.462438	0.756095	-0.0138351	-0.0740072	1	1	3.06679	-0.0740072	0.00219849	0.0314898	3.05746	-0.0740072	0.00036006	0.0165442	1.0973	-0.0740072	0.371227	0.73972	-3.77779	-0.0740072	0.000476132	0.0251102	-3.0958	-0.0740072	0.00185102	0.0669186	0	-0.0740072	1	1	0	-0.0740072	1	1	-1.91783	-0.0740072
ENSGALG00000008298	P37NB	chr1	12679724	12694908	+	protein_coding	leucine-rich repeat-containing protein 17 precursor [Source:RefSeq peptide;Acc:NP_001185529]	4.32907	1.29023	0.000451354	0.0105156	2.06988	1.29023	0.121406	0.372938	3.12143	1.29023	0.0194395	0.174574	0.359439	1.29023	0.847714	0.974799	1.19633	1.29023	0.342553	0.827847	-4.03809	1.29023	0.00112339	0.0243554	-2.25794	1.29023	0.0150761	0.17674	-1.20393	1.29023	0.0987492	0.551013	-3.99379	1.29023	0.000892605	0.0379388	-3.13793	1.29023	0.00340577	0.0601137	-8.30449	1.29023
ENSGALG00000019399		chr1	16939980	16956211	-	protein_coding	Uncharacterized protein [Source:UniProtKB/TrEMBL;Acc:E1BWV4]	3.16585	-0.12234	0.00380448	0.0450841	-0.704975	-0.12234	0.505852	0.78802	3.14661	-0.12234	0.00408007	0.0663604	1.21984	-0.12234	0.388005	0.745137	2.54017	-0.12234	0.0213838	0.229248	3.09874	-0.12234	0.00540686	0.0670866	-3.87503	-0.12234	0.00152842	0.0464337	0	-0.12234	1	1	-1.96381	-0.12234	0.0306254	0.281075	-0.617551	-0.12234	0.348669	0.765905	0	-0.12234
ENSGALG00000008560	MLC1	chr1	19873600	19889970	-	protein_coding	megalencephalic leukoencephalopathy with subcortical cysts 1 [Source:HGNC Symbol;Acc:HGNC:17082]	6.36926	2.79973	2.50391e-05	0.00135611	6.34485	2.79973	2.09624e-05	0.000732972	6.34786	2.79973	2.70421e-05	0.00248511	6.36012	2.79973	4.87184e-05	0.00192228	-0.35846	2.79973	0.725368	0.975236	2.56094	2.79973	0.0917037	0.37387	0	2.79973	1	1	0	2.79973	1	1	0	2.79973	1	1	-6.73505	2.79973	1.64617e-05	0.00253824	-3.74208	2.79973
ENSGALG00000008761	SPAM1	chr1	21866991	21875891	-	protein_coding	sperm adhesion molecule 1 (PH-20 hyaluronidase, zona pellucida binding) [Source:HGNC Symbol;Acc:HGNC:11217]	3.23858	-0.129891	0.00343932	0.0423054	2.32391	-0.129891	0.0594373	0.239633	0.572972	-0.129891	0.776661	0.971023	3.23031	-0.129891	0.00505232	0.0560041	1.68795	-0.129891	0.157925	0.643486	3.17105	-0.129891	0.00487655	0.0630119	-0.90561	-0.129891	0.216604	0.708777	-2.67047	-0.129891	0.0122125	0.180638	0	-0.129891	1	1	-1.55075	-0.129891	0.0570692	0.32425	0	-0.129891
ENSGALG00000009066	KCND2	chr1	23291438	23554811	-	protein_coding	potassium voltage-gated channel subfamily D member 2 [Source:RefSeq peptide;Acc:NP_989610]	4.33373	0.369666	0.000268305	0.00729338	0.293475	0.369666	0.860553	0.965555	-0.593759	0.369666	0.551385	0.890367	3.21217	0.369666	0.0147548	0.114846	2.10571	0.369666	0.07238	0.453977	3.3722	0.369666	0.0109203	0.104535	-4.04318	0.369666	0.000533286	0.0261472	-4.93545	0.369666	0.000126265	0.0189043	-1.13183	0.369666	0.103773	0.553606	-2.23056	0.369666	0.012868	0.135271	-0.893686	0.369666
ENSGALG00000009523	CNTN1	chr1	28777011	28942648	+	protein_coding	Contactin-1 [Source:UniProtKB/Swiss-Prot;Acc:P14781]	5.36337	1.15797	0.00171135	0.0260432	2.70062	1.15797	0.104219	0.340943	3.54811	1.15797	0.0505296	0.310101	-1.10034	1.15797	0.383436	0.74157	1.56613	1.15797	0.302923	0.801865	-0.216102	1.15797	0.805426	0.964286	-2.66239	1.15797	0.0460825	0.33748	-1.81441	1.15797	0.152322	0.655819	-6.48353	1.15797	0.000496138	0.0294458	-3.8017	1.15797	0.0119849	0.129421	-5.52919	1.15797
ENSGALG00000010342	OTOGL	chr1	39690270	39781595	+	protein_coding	otogelin-like [Source:HGNC Symbol;Acc:HGNC:26901]	4.46659	3.31651	0.000858534	0.0163053	3.77535	3.31651	0.00325806	0.032295	4.0126	3.31651	0.00218153	0.0438305	8.40693	3.31651	8.25317e-08	1.41636e-05	0.562592	3.31651	0.603419	0.939208	1.70598	3.31651	0.159424	0.501952	-0.690615	3.31651	0.56618	0.93872	-0.453375	3.31651	0.711019	0.984574	3.96511	3.31651	0.000772838	0.0365724	-3.9043	3.31651	0.00316677	0.0570981	-2.75745	3.31651
ENSGALG00000010935	PTPRQ	chr1	39799901	39912354	+	protein_coding	protein tyrosine phosphatase, receptor type, Q [Source:HGNC Symbol;Acc:HGNC:9679]	3.20501	0.118715	0.00416388	0.0479469	2.73507	0.118715	0.0339606	0.167266	3.18569	0.118715	0.00444912	0.0698343	3.19676	0.118715	0.00592727	0.0624006	-1.73805	0.118715	0.128644	0.593013	2.83451	0.118715	0.0162916	0.135045	-0.45408	0.118715	0.61024	0.950985	0	0.118715	1	1	0	0.118715	1	1	-4.95168	0.118715	0.000382108	0.0170392	-0.304822	0.118715
ENSGALG00000011717		chr1	47722680	47743419	+	protein_coding	Uncharacterized protein [Source:UniProtKB/TrEMBL;Acc:E1BSS9]	4.88889	0.0429202	0.000530444	0.0117842	4.86502	0.0429202	0.000469661	0.0079736	4.86796	0.0429202	0.000567803	0.0192566	2.94583	0.0429202	0.0675809	0.296465	4.86972	0.0429202	9.92989e-05	0.00756371	0.977588	0.0429202	0.551537	0.859623	0	0.0429202	1	1	0	0.0429202	1	1	-1.96019	0.0429202	0.0366594	0.313808	0	0.0429202	1	1	-3.84678	0.0429202
ENSGALG00000011740	MGP	chr1	47886140	47891373	+	protein_coding	Matrix Gla protein [Source:UniProtKB/Swiss-Prot;Acc:O42413]	5.62072	0.853614	6.3979e-05	0.00264918	-0.146404	0.853614	0.846133	0.960859	0.124923	0.853614	0.991092	1	5.2064	0.853614	0.00071333	0.0142907	0.754617	0.853614	0.567334	0.930188	5.54658	0.853614	0.000108018	0.00465892	-5.77052	0.853614	6.00111e-05	0.00919137	-5.50345	0.853614	9.58981e-05	0.0158834	-0.414037	0.853614	0.564571	0.952892	-4.87291	0.853614	0.000228299	0.013147	0	0.853614
ENSGALG00000011859	GBE	chr1	49013481	49017413	-	protein_coding	eye-globin [Source:RefSeq peptide;Acc:NP_001008786]	3.0931	1.49	0.000823273	0.0158649	2.84208	1.49	0.00166905	0.0201304	0.449277	1.49	0.615659	0.918009	3.49521	1.49	0.00033679	0.00834301	0.286161	1.49	0.728686	0.975288	2.1754	1.49	0.0166819	0.137034	-0.249652	1.49	0.79052	0.999357	-2.64426	1.49	0.00503282	0.113538	0.403635	1.49	0.674062	0.98178	-2.80739	1.49	0.00268966	0.051781	-0.912684	1.49
ENSGALG00000011913	2017-09-03	chr1	49298675	49306479	-	protein_coding	septin 3 [Source:HGNC Symbol;Acc:HGNC:10750]	4.57794	0.602929	0.000754644	0.0151397	4.55426	0.602929	0.000674307	0.0104971	4.55718	0.602929	0.000803127	0.0241855	0.338654	0.602929	0.885061	0.985214	4.55893	0.602929	0.000152488	0.0097788	-1.15636	0.602929	0.333125	0.708578	0	0.602929	1	1	0	0.602929	1	1	-4.26374	0.602929	0.00130479	0.0439372	0	0.602929	1	1	-5.67087	0.602929
ENSGALG00000012290	SOX10	chr1	50911765	50921215	+	protein_coding	Transcription factor SOX-10 [Source:UniProtKB/Swiss-Prot;Acc:Q9W757]	2.6604	8.10895	2.44097e-05	0.00134764	8.44349	8.10895	8.06312e-24	1.43564e-20	1.78963	8.10895	0.00297906	0.0539183	4.62365	8.10895	1.70631e-10	7.14843e-08	0.769364	8.10895	0.150659	0.63285	0.638858	8.10895	0.280506	0.65913	5.7839	8.10895	2.40188e-14	1.71062e-10	-0.870765	8.10895	0.166526	0.67705	1.96332	8.10895	0.00305011	0.0684412	-1.89103	8.10895	0.00266578	0.051696	-2.02151	8.10895
ENSGALG00000012446	ELFN2	chr1	51176830	51179256	+	protein_coding	extracellular leucine-rich repeat and fibronectin type III domain containing 2 [Source:HGNC Symbol;Acc:HGNC:29396]	3.35111	-0.190972	0.0043218	0.0490907	3.32884	-0.190972	0.00399299	0.0372714	3.33159	-0.190972	0.00465598	0.0716197	1.18154	-0.190972	0.451674	0.794361	3.33323	-0.190972	0.00130067	0.0389217	3.28302	-0.190972	0.00608815	0.0722491	0	-0.190972	1	1	0	-0.190972	1	1	-2.18856	-0.190972	0.0256794	0.252434	0	-0.190972	1	1	0	-0.190972
ENSGALG00000012542	RASD2	chr1	51881968	51884335	-	protein_coding	RASD family, member 2 [Source:HGNC Symbol;Acc:HGNC:18229]	5.8588	0.28634	0.000179732	0.00557755	2.65928	0.28634	0.0958084	0.322547	5.83751	0.28634	0.000192144	0.00953772	5.84971	0.28634	0.000311243	0.00795931	5.8393	0.28634	2.64077e-05	0.00345093	5.78442	0.28634	0.000285826	0.00955705	-3.2003	0.28634	0.0063939	0.103723	0	0.28634	1	1	0	0.28634	1	1	0	0.28634	1	1	0	0.28634
ENSGALG00000012566	SYN3	chr1	52867138	53186826	+	protein_coding	synapsin III [Source:HGNC Symbol;Acc:HGNC:11496]	4.85572	0.079569	0.000156445	0.00514642	4.83186	0.079569	0.000136544	0.00316248	4.83481	0.079569	0.000170199	0.0089129	3.69852	0.079569	0.0105018	0.0924392	4.83656	0.079569	2.30641e-05	0.00318956	1.89541	0.079569	0.174701	0.525701	0	0.079569	1	1	0	0.079569	1	1	-1.16782	0.079569	0.108761	0.568303	0	0.079569	1	1	-2.89525	0.079569
ENSGALG00000028048	PTN	chr1	57819052	57871230	+	protein_coding	pleiotrophin precursor [Source:RefSeq peptide;Acc:NP_001263291]	3.14557	6.11266	1.57967e-05	0.000969865	3.50049	6.11266	1.97741e-06	0.000111771	4.71285	6.11266	2.97409e-09	3.25869e-06	2.99532	6.11266	5.66415e-05	0.00217979	1.65403	6.11266	0.00758955	0.120928	3.19106	6.11266	1.82316e-05	0.00125455	0.354978	6.11266	0.610906	0.950985	1.56744	6.11266	0.0293712	0.293794	-0.150244	6.11266	0.829787	1	-1.49154	6.11266	0.032752	0.237661	0.0456297	6.11266
ENSGALG00000012932	FGD4	chr1	59115780	59189015	-	protein_coding	FYVE, RhoGEF and PH domain containing 4 [Source:HGNC Symbol;Acc:HGNC:19125]	4.65004	3.67643	0.000192057	0.00582054	6.24622	3.67643	2.49163e-06	0.000134946	1.83783	3.67643	0.0920403	0.423978	4.20358	3.67643	0.000840418	0.0162648	1.07156	3.67643	0.270742	0.775946	1.25896	3.67643	0.252753	0.62756	1.5996	3.67643	0.134078	0.58049	-2.8124	3.67643	0.016887	0.216701	-0.446478	3.67643	0.684686	0.983032	-3.57873	3.67643	0.00288181	0.0537989	-3.3883	3.67643
ENSGALG00000014235	WNT7B	chr1	70917810	71014077	-	protein_coding	Protein Wnt-7b [Source:UniProtKB/Swiss-Prot;Acc:Q3L254]	6.6033	1.1694	4.61839e-05	0.00210174	6.36493	1.1694	0.000114732	0.00276522	6.38941	1.1694	0.000143729	0.00795573	6.59415	1.1694	8.68771e-05	0.00307066	0.694085	1.1694	0.628513	0.948362	0.163467	1.1694	0.982212	1	-0.217852	1.1694	1	1	-0.196305	1.1694	1	1	0	1.1694	1	1	-5.91631	1.1694	0.000127927	0.00891796	-6.37402	1.1694
ENSGALG00000011544	BCL2L14	chr1	71808627	71817151	+	protein_coding	BCL2-like 14 (apoptosis facilitator) [Source:HGNC Symbol;Acc:HGNC:16657]	4.53025	0.120868	0.000867211	0.0164263	4.72821	0.120868	0.000246337	0.00488015	4.73115	0.120868	0.000303726	0.0128758	4.7431	0.120868	0.000470762	0.0106606	2.25001	0.120868	0.0814477	0.483941	4.67917	0.120868	0.000443408	0.0129679	0.222241	0.120868	0.989899	1	0.222875	0.120868	1	1	0.225462	0.120868	1	1	-2.2823	0.120868	0.029433	0.222571	0.212502	0.120868
ENSGALG00000027772	NANOG	chr1	75366745	75371263	-	protein_coding	nanog homeobox [Source:RefSeq peptide;Acc:NP_001139614]	3.92462	0.0485716	0.00108857	0.0192855	3.90154	0.0485716	0.000982796	0.0136709	3.90438	0.0485716	0.00118206	0.0304472	3.91598	0.0485716	0.0017007	0.0267677	3.90608	0.0485716	0.000243377	0.0130326	3.854	0.0485716	0.00163772	0.0309707	0	0.0485716	1	1	0	0.0485716	1	1	0	0.0485716	1	1	0	0.0485716	1	1	0	0.0485716
ENSGALG00000014528	ENO2	chr1	76766963	76776197	+	protein_coding	gamma-enolase [Source:RefSeq peptide;Acc:NP_990207]	6.30995	2.11796	0.000101404	0.0037036	-0.845683	2.11796	0.478292	0.767984	3.22955	2.11796	0.0513394	0.311991	-0.52354	2.11796	0.635257	0.896612	0.887335	2.11796	0.539966	0.919899	1.68869	2.11796	0.305784	0.68535	-7.15916	2.11796	3.86071e-05	0.00796985	-3.08507	2.11796	0.0080658	0.145246	-6.85922	2.11796	5.66102e-05	0.00892392	-5.42958	2.11796	0.000341947	0.0158996	-4.55535	2.11796
ENSGALG00000014561	PTPN6	chr1	76818705	76828141	+	protein_coding	tyrosine-protein phosphatase non-receptor type 6 [Source:RefSeq peptide;Acc:NP_001026655]	6.13499	0.879446	0.000155955	0.00514219	6.11063	0.879446	0.000134549	0.00312646	5.88581	0.879446	0.000458211	0.0163461	6.12587	0.879446	0.000272425	0.00713312	0.712525	0.879446	0.636912	0.951503	6.06038	0.879446	0.000248726	0.00876943	0	0.879446	1	1	-0.232203	0.879446	1	1	0	0.879446	1	1	-5.42946	0.879446	0.000409071	0.0172391	0	0.879446
ENSGALG00000014603	C1S	chr1	76859359	76868459	+	protein_coding	complement C1s subcomponent precursor [Source:RefSeq peptide;Acc:NP_001025948]	4.28082	0.54904	0.00425792	0.0485976	4.70746	0.54904	0.000734628	0.0110497	-0.324329	0.54904	0.746303	0.9616	4.72233	0.54904	0.00129932	0.0222131	-1.20186	0.54904	0.317868	0.812332	4.65843	0.54904	0.00123035	0.0258365	0.451318	0.54904	0.597864	0.948547	-4.61087	0.54904	0.00328958	0.0902828	0.457302	0.54904	0.643423	0.975665	-5.48839	0.54904	0.00101859	0.0293269	0.433151	0.54904
ENSGALG00000015018	CASQ2	chr1	79886017	79916785	+	protein_coding	calsequestrin-2 precursor [Source:RefSeq peptide;Acc:NP_989857]	3.39099	0.370904	0.000224325	0.00645512	-0.122428	0.370904	0.856345	0.964689	-0.253377	0.370904	0.77021	0.96856	0.615217	0.370904	0.579331	0.867947	-1.23642	0.370904	0.162571	0.649397	-1.25212	0.370904	0.171522	0.522043	-3.51673	0.370904	0.000231628	0.0175495	-3.65198	0.370904	0.000181963	0.0219651	-2.79749	0.370904	0.00124657	0.0424788	-4.63557	0.370904	1.49318e-05	0.00244469	-4.58364	0.370904
ENSGALG00000015075		chr1	80085285	80088616	-	protein_coding	Uncharacterized protein [Source:UniProtKB/TrEMBL;Acc:F1NQ32]	3.66505	3.14114	0.000217862	0.00634606	2.00073	3.14114	0.027133	0.142522	2.31203	3.14114	0.0127151	0.134855	2.17866	3.14114	0.021658	0.147534	0.759715	3.14114	0.347888	0.831501	0.873723	3.14114	0.335921	0.710248	-1.66419	3.14114	0.0786394	0.448235	-1.35294	3.14114	0.148875	0.649034	-1.48689	3.14114	0.1168	0.584295	-2.90552	3.14114	0.0029195	0.0540069	-2.78906	3.14114
ENSGALG00000015094	ZBTB20	chr1	82324877	82353182	+	protein_coding	zinc finger and BTB domain containing 20 [Source:HGNC Symbol;Acc:HGNC:13503]	3.96202	1.84348	0.00116811	0.0203134	-1.38112	1.84348	0.230431	0.53265	-0.0273408	1.84348	0.925473	0.998885	-2.26094	1.84348	0.0610677	0.278977	-3.51904	1.84348	0.00419029	0.0806575	-3.76776	1.84348	0.00300943	0.0461424	-5.34746	1.84348	0.000179551	0.0157872	-3.99678	1.84348	0.00135075	0.0574429	-6.249	1.84348	4.98673e-05	0.0080717	-7.48954	1.84348	8.24277e-06	0.00186365	-7.66822	1.84348
ENSGALG00000015347	ZPLD1	chr1	84961484	84992403	+	protein_coding	zona pellucida-like domain containing 1 [Source:HGNC Symbol;Acc:HGNC:27022]	9.75185	4.14552	8.46639e-05	0.00325933	10.5735	4.14552	6.32666e-06	0.000285836	5.09894	4.14552	0.0174252	0.164048	0.660289	4.14552	0.780524	0.950422	6.18043	4.14552	0.00207117	0.0509018	10.176	4.14552	5.59123e-05	0.00294968	0.847797	4.14552	0.257005	0.751542	-4.65682	4.14552	0.0145342	0.197731	-9.10646	4.14552	0.00016752	0.0171665	-3.57439	4.14552	0.04063	0.271197	0.47024	4.14552
ENSGALG00000015362	TRAT1	chr1	87037477	87049373	+	protein_coding	T cell receptor associated transmembrane adaptor 1 [Source:HGNC Symbol;Acc:HGNC:30698]	3.06297	-0.2368	0.00195852	0.0286148	0.545699	-0.2368	0.67673	0.884789	3.04391	-0.2368	0.00208117	0.0429486	1.92866	-0.2368	0.110175	0.3973	1.43232	-0.2368	0.175769	0.66782	0.901273	-0.2368	0.454903	0.805524	-2.51875	-0.2368	0.00636788	0.103543	0	-0.2368	1	1	-1.14536	-0.2368	0.0988916	0.540527	-1.63163	-0.2368	0.0356865	0.251145	-2.10236	-0.2368
ENSGALG00000015720	CHODL	chr1	98864912	98893667	+	protein_coding	chondrolectin [Source:HGNC Symbol;Acc:HGNC:17807]	2.18569	5.24067	0.00280153	0.0366101	1.76227	5.24067	0.0131501	0.0863183	1.86572	5.24067	0.00962028	0.112505	1.6621	5.24067	0.0236116	0.155489	0.608891	5.24067	0.34042	0.825883	2.24572	5.24067	0.00266795	0.042892	-0.423379	5.24067	0.56808	0.939482	-0.319929	5.24067	0.66629	0.971675	-0.523599	5.24067	0.484269	0.922184	-1.5768	5.24067	0.0330511	0.239096	0.060244	5.24067
ENSGALG00000015746	JAM2	chr1	101846163	101879824	+	protein_coding	junctional adhesion molecule B precursor [Source:RefSeq peptide;Acc:NP_001006257]	3.17793	4.80053	0.000136036	0.00460259	2.88984	4.80053	0.000376722	0.00667916	2.93923	4.80053	0.000351186	0.0142319	2.92115	4.80053	0.000556941	0.0120016	1.57368	4.80053	0.025679	0.256322	3.05373	4.80053	0.000296705	0.00985143	-0.288003	4.80053	0.719815	0.98183	-0.238626	4.80053	0.767035	0.99496	-0.256762	4.80053	0.748394	0.999418	-1.60425	4.80053	0.0449286	0.284287	-0.123859	4.80053
ENSGALG00000015793		chr1	102389081	102399857	+	protein_coding	Uncharacterized protein [Source:UniProtKB/TrEMBL;Acc:F1P3S8]	3.25493	0.0818702	0.00236453	0.0326437	-0.591824	0.0818702	0.563927	0.8234	0.4889	0.0818702	0.790229	0.972136	0.133721	0.0818702	0.999887	1	0.864369	0.0818702	0.447784	0.880084	-0.233556	0.0818702	0.785891	0.958729	-3.8508	0.0818702	0.00105903	0.0395926	-2.77152	0.0818702	0.00688747	0.131862	-3.14408	0.0818702	0.00341938	0.0728037	-2.39486	0.0818702	0.0117314	0.127559	-3.42923	0.0818702
ENSGALG00000016262	XK	chr1	112524771	112542156	-	protein_coding	membrane transport protein XK precursor [Source:RefSeq peptide;Acc:NP_001029994]	4.51273	1.01733	0.00157705	0.0247123	-2.7005	1.01733	0.0446758	0.199647	4.49201	1.01733	0.00167128	0.0375718	-0.663666	1.01733	0.569855	0.863464	-0.736716	1.01733	0.538298	0.91978	4.4404	1.01733	0.00227856	0.0390094	-7.21754	1.01733	7.11766e-05	0.00984311	0	1.01733	1	1	-5.20175	1.01733	0.000758745	0.0361457	-5.25694	1.01733	0.00070213	0.0237557	0	1.01733
ENSGALG00000019164		chr1	112906641	112985873	+	protein_coding	Uncharacterized protein [Source:UniProtKB/TrEMBL;Acc:F1NJ49]	5.1945	0.360187	0.00106166	0.0189625	3.44268	0.360187	0.0374757	0.178291	2.66884	0.360187	0.118909	0.486169	-0.0577551	0.360187	0.889226	0.98669	4.61093	0.360187	0.00282702	0.0620133	4.93467	0.360187	0.00292201	0.0454875	-1.74784	0.360187	0.102294	0.510977	-2.52815	0.360187	0.0376508	0.34094	-5.27404	0.360187	0.00106765	0.0401257	-0.572869	0.360187	0.570936	0.901909	-0.197056	0.360187
ENSGALG00000016426	MAP3K15	chr1	119632060	119703945	+	protein_coding	mitogen-activated protein kinase kinase kinase 15 [Source:HGNC Symbol;Acc:HGNC:31689]	4.31442	0.275455	0.00433841	0.0492009	4.29096	0.275455	0.00396737	0.0371296	4.29385	0.275455	0.00456006	0.0705475	-0.181093	0.275455	0.821936	0.96524	-1.07759	0.275455	0.418226	0.865523	4.2426	0.275455	0.00593333	0.0710892	0	0.275455	1	1	0	0.275455	1	1	-4.52034	0.275455	0.00371478	0.0770208	-5.39971	0.275455	0.00151798	0.0367192	0	0.275455
ENSGALG00000016557	BMX	chr1	121345928	121372072	-	protein_coding	BMX non-receptor tyrosine kinase [Source:HGNC Symbol;Acc:HGNC:1079]	3.55893	-0.210855	0.00297729	0.0383094	3.53632	-0.210855	0.00276282	0.0288093	3.5391	-0.210855	0.00317671	0.0564964	3.55046	-0.210855	0.00439433	0.0510129	3.54077	-0.210855	0.000818986	0.0291641	3.48976	-0.210855	0.00426537	0.0570478	0	-0.210855	1	1	0	-0.210855	1	1	0	-0.210855	1	1	0	-0.210855	1	1	0	-0.210855
ENSGALG00000016821	TMEM255B	chr1	136551868	136614965	-	protein_coding	transmembrane protein 255B [Source:HGNC Symbol;Acc:HGNC:28297]	5.2767	1.421	0.00039222	0.00950132	0.615892	1.421	0.687545	0.889694	-1.20812	1.421	0.290061	0.730287	-0.902116	1.421	0.421016	0.771752	2.49231	1.421	0.057033	0.404773	1.54614	1.421	0.29296	0.672466	-4.66297	1.421	0.00113581	0.0405477	-6.49079	1.421	7.93914e-05	0.015078	-6.1977	1.421	0.000115307	0.0135738	-2.78729	1.421	0.0188642	0.172577	-3.68218	1.421
ENSGALG00000026237		chr1	143534166	143535092	-	protein_coding		2.19913	1.78355	0.00130342	0.0218219	1.97478	1.78355	0.00329449	0.0325202	2.85118	1.78355	6.29229e-05	0.00448137	3.20185	1.78355	1.60382e-05	0.000815888	1.52191	1.78355	0.0125058	0.164937	3.99573	1.78355	1.7412e-07	3.49318e-05	-0.223848	1.78355	0.753263	0.989676	0.653165	1.78355	0.362716	0.854883	1.00409	1.78355	0.159769	0.660469	-0.677046	1.78355	0.323378	0.745461	1.79934	1.78355
ENSGALG00000026361	SLITRK5	chr1	148640276	148643140	-	protein_coding	SLIT and NTRK-like family, member 5 [Source:HGNC Symbol;Acc:HGNC:20295]	2.94165	0.00677771	0.00318045	0.0399845	-0.111795	0.00677771	0.885265	0.974551	-0.948384	0.00677771	0.360531	0.78415	-0.354153	0.00677771	0.700053	0.920593	0.286977	0.00677771	0.828782	0.994471	1.31873	0.00677771	0.319387	0.696626	-3.05666	0.00677771	0.00317524	0.0662682	-3.89876	0.00677771	0.000786894	0.0467021	-3.31938	0.00677771	0.00197639	0.0549621	-2.66032	0.00677771	0.00604697	0.0851958	-1.56327	0.00677771
ENSGALG00000016934		chr1	161176976	161182699	+	protein_coding	Uncharacterized protein [Source:UniProtKB/TrEMBL;Acc:F1NY34]	5.61294	0.919789	0.000224051	0.00645512	5.58873	0.919789	0.000194797	0.00412287	5.59171	0.919789	0.000239288	0.0108548	0.445868	0.919789	0.833883	0.969127	5.43264	0.919789	0.000111931	0.00806465	-1.5732	0.919789	0.20952	0.572774	0	0.919789	1	1	0	0.919789	1	1	-5.1922	0.919789	0.0004334	0.0271954	-0.163839	0.919789	1	1	-7.12116	0.919789
ENSGALG00000016954	RGCC	chr1	165264942	165276995	+	protein_coding	regulator of cell cycle [Source:HGNC Symbol;Acc:HGNC:20369]	2.63219	4.57604	0.0018166	0.0273816	3.74148	4.57604	2.48232e-05	0.000833921	2.65977	4.57604	0.00164424	0.0371933	2.49659	4.57604	0.00382791	0.0463646	2.57712	4.57604	0.000792865	0.0285191	2.04679	4.57604	0.0143551	0.125137	1.10949	4.57604	0.18451	0.667359	0.0276476	4.57604	0.973694	1	-0.135581	4.57604	0.86871	1	-0.0550105	4.57604	0.959892	1	-0.585171	4.57604
ENSGALG00000017005	CAB39L	chr1	168442816	168503513	-	protein_coding	calcium binding protein 39-like [Source:RefSeq peptide;Acc:NP_001006272]	2.38834	4.1135	0.00165999	0.0256175	1.57085	4.1135	0.0301747	0.154109	1.05364	4.1135	0.142482	0.534379	1.73965	4.1135	0.0216681	0.147534	0.571479	4.1135	0.386191	0.852578	1.18252	4.1135	0.107927	0.406874	-0.817416	4.1135	0.284554	0.773756	-1.3347	4.1135	0.0846139	0.516827	-0.648743	4.1135	0.400584	0.881495	-1.81689	4.1135	0.0176024	0.165625	-1.20526	4.1135
ENSGALG00000017021	ATP7B	chr1	169616748	169647630	-	protein_coding	ATPase, Cu++ transporting, beta polypeptide [Source:HGNC Symbol;Acc:HGNC:870]	6.36487	1.49895	0.000221826	0.00642214	6.34046	1.49895	0.00019184	0.00407136	1.14649	1.49895	0.528736	0.879448	-0.46305	1.49895	0.677846	0.915362	5.05531	1.49895	0.00209738	0.0512436	1.17144	1.49895	0.518102	0.841347	0	1.49895	1	1	-5.2257	1.49895	0.000940287	0.0495788	-6.85364	1.49895	0.000138425	0.0152091	-1.30621	1.49895	0.113228	0.465461	-5.12761	1.49895
ENSGALG00000017052	CCNA1	chr1	171871567	171877506	-	protein_coding	cyclin A1 [Source:HGNC Symbol;Acc:HGNC:1577]	6.57294	1.54556	0.000159983	0.00521465	-0.598435	1.54556	0.613223	0.853727	6.5515	1.54556	0.000169879	0.0089129	1.57609	1.54556	0.382939	0.741112	2.37757	1.54556	0.123676	0.581784	6.10966	1.54556	0.00116295	0.0249309	-7.17485	1.54556	8.74904e-05	0.0105602	0	1.54556	1	1	-5.02176	1.54556	0.00104214	0.039797	-4.20144	1.54556	0.00272	0.0521619	-0.390613	1.54556
ENSGALG00000025748	Fgf9	chr1	177601063	177635306	-	protein_coding	glia-activating factor [Source:RefSeq peptide;Acc:NP_989730]	3.29113	1.10884	0.00303593	0.038648	3.26894	1.10884	0.0027433	0.0286478	3.27167	1.10884	0.00323919	0.0571027	-3.34522	1.10884	0.0065147	0.0669037	-0.349132	1.10884	0.726734	0.975239	-4.3787	1.10884	0.000617408	0.0160774	0	1.10884	1	1	0	1.10884	1	1	-6.66285	1.10884	2.47189e-05	0.00541686	-3.64746	1.10884	0.00196256	0.0429413	-7.61116	1.10884
ENSGALG00000017178	GRIA4	chr1	180413530	180637210	-	protein_coding	glutamate receptor, ionotrophic, AMPA 4 isoform 1 precursor [Source:RefSeq peptide;Acc:NP_001106657]	3.69485	-0.0713028	0.00153158	0.0242129	3.81104	-0.0713028	0.00138151	0.0175385	3.07501	-0.0713028	0.0134262	0.140002	2.75397	-0.0713028	0.0376363	0.207868	2.09884	-0.0713028	0.062364	0.424016	2.35188	-0.0713028	0.0756465	0.336196	0.136369	-0.0713028	0.986956	1	-0.612343	-0.0713028	0.647422	0.967972	-0.947348	-0.0713028	0.347228	0.854269	-1.59594	-0.0713028	0.0642499	0.34561	-1.2923	-0.0713028
ENSGALG00000017190	CEP126	chr1	182006300	182042998	-	protein_coding	centrosomal protein 126kDa [Source:HGNC Symbol;Acc:HGNC:29264]	3.67356	-0.00332589	0.00129561	0.0217882	1.15355	-0.00332589	0.385698	0.693908	2.26514	-0.00332589	0.102819	0.449856	-0.0518401	-0.00332589	0.908884	0.993564	1.13099	-0.00332589	0.344278	0.829538	0.087712	-0.00332589	1	1	-2.52048	-0.00332589	0.0096632	0.134812	-1.40567	-0.00332589	0.0817114	0.506262	-3.74941	-0.00332589	0.00133455	0.0443109	-2.54685	-0.00332589	0.00900103	0.106798	-3.5247	-0.00332589
ENSGALG00000017197	FAR-2	chr1	182715565	183138508	-	protein_coding	contactin-5 precursor [Source:RefSeq peptide;Acc:NP_989943]	3.87349	-0.141528	0.000750333	0.015125	3.38646	-0.141528	0.00457418	0.0410811	3.8533	-0.141528	0.000810692	0.0243164	3.86487	-0.141528	0.00118177	0.0208848	3.855	-0.141528	0.000157111	0.0097788	3.80305	-0.141528	0.00114483	0.0245957	-0.471616	-0.141528	0.599389	0.94953	0	-0.141528	1	1	0	-0.141528	1	1	0	-0.141528	1	1	0	-0.141528
ENSGALG00000017238	GRM5	chr1	187158336	187407442	+	protein_coding	metabotropic glutamate receptor 5 precursor [Source:RefSeq peptide;Acc:NP_989469]	5.70986	0.187811	0.000354027	0.00895694	5.68561	0.187811	0.00030988	0.00582526	5.6886	0.187811	0.000377009	0.0147937	5.70078	0.187811	0.000589061	0.0124674	5.69039	0.187811	5.98362e-05	0.00560728	5.63562	0.187811	0.000545166	0.0148593	0	0.187811	1	1	0	0.187811	1	1	0	0.187811	1	1	0	0.187811	1	1	0	0.187811
ENSGALG00000017269		chr1	192008564	192029116	-	protein_coding	Ubiquitin carboxyl-terminal hydrolase [Source:UniProtKB/TrEMBL;Acc:E1C6Z2]	4.52849	0.566557	0.00210336	0.0300282	0.977554	0.566557	0.505866	0.78802	2.95318	0.566557	0.047128	0.298617	5.10833	0.566557	0.000357152	0.00877117	4.90111	0.566557	0.000111844	0.00806465	5.04383	0.566557	0.000334168	0.0106485	-3.5524	0.566557	0.00970065	0.134986	-1.57478	0.566557	0.163974	0.673213	0.596961	0.566557	0.42848	0.894166	0.390721	0.566557	0.607562	0.914639	0.568341	0.566557
ENSGALG00000017334	DCHS1	chr1	193479078	193522572	+	protein_coding	dachsous cadherin-related 1 [Source:HGNC Symbol;Acc:HGNC:13681]	3.98063	1.63414	0.00223906	0.031515	-0.232074	1.63414	0.774751	0.93182	0.939825	1.63414	0.436912	0.83536	0.17324	1.63414	0.938298	1	2.15579	1.63414	0.0493076	0.372989	0.649959	1.63414	0.609832	0.889274	-4.21327	1.63414	0.00178241	0.0495871	-3.04172	1.63414	0.0171572	0.217136	-3.81126	1.63414	0.00410846	0.0816191	-1.82499	1.63414	0.12187	0.482574	-3.3203	1.63414
ENSGALG00000022586	HPX	chr1	193596425	193599483	+	protein_coding	hemopexin [Source:HGNC Symbol;Acc:HGNC:5171]	5.02142	0.449027	0.000681821	0.0140602	0.897835	0.449027	0.589965	0.840095	1.39722	0.449027	0.407635	0.816432	0.217777	0.449027	0.963383	1	2.86825	0.449027	0.0464071	0.362204	1.26752	0.449027	0.453097	0.803548	-4.12614	0.449027	0.0023065	0.0559029	-3.63025	0.449027	0.00453743	0.106828	-4.82859	0.449027	0.000962489	0.0387085	-2.15503	0.449027	0.0299607	0.225137	-3.68908	0.449027
ENSGALG00000017342		chr1	193668690	193669649	+	protein_coding	Olfactory receptor [Source:UniProtKB/TrEMBL;Acc:E1C4Q9]	4.44341	0.676459	0.000170863	0.00541604	4.41985	0.676459	0.000149298	0.00338632	0.316605	0.676459	0.848996	0.986763	4.43459	0.676459	0.000293873	0.00761079	0.0651081	0.676459	0.989757	1	0.0539342	0.676459	1	1	0	0.676459	1	1	-4.134	0.676459	0.000389326	0.032784	0	0.676459	1	1	-4.38526	0.676459	0.000222411	0.0129307	-4.3261	0.676459
ENSGALG00000017345	HBG1	chr1	193716133	193717673	+	protein_coding	Hemoglobin subunit rho [Source:UniProtKB/Swiss-Prot;Acc:P02127]	3.29675	0.544971	1.8763e-05	0.00109983	5.96817	0.544971	1.70848e-12	6.5772e-10	4.27027	0.544971	1.98425e-07	6.89358e-05	5.02141	0.544971	5.68561e-09	1.61972e-06	3.02535	0.544971	1.25922e-05	0.00214455	3.81868	0.544971	2.15458e-06	0.000247498	2.69484	0.544971	8.29631e-05	0.010366	0.980075	0.544971	0.20233	0.726049	1.73675	0.544971	0.0162953	0.185688	-0.269646	0.544971	0.724404	0.953105	0.531647	0.544971
ENSGALG00000028273	HBG2	chr1	193723743	193726040	+	protein_coding	Hemoglobin subunit beta [Source:UniProtKB/Swiss-Prot;Acc:P02112]	2.72732	-0.360335	0.00341464	0.0420381	2.70634	-0.360335	0.00328391	0.0324608	2.70892	-0.360335	0.00369441	0.0623498	2.71946	-0.360335	0.00507882	0.0561231	2.71047	-0.360335	0.00103099	0.0336346	0.563608	-0.360335	0.654172	0.909845	0	-0.360335	1	1	0	-0.360335	1	1	0	-0.360335	1	1	0	-0.360335	1	1	-2.10671	-0.360335
ENSGALG00000007441	MAP6	chr1	194007333	194033028	+	protein_coding	microtubule-associated protein 6 homolog [Source:RefSeq peptide;Acc:NP_990250]	2.52742	1.88191	0.000742859	0.0150361	0.616412	1.88191	0.379586	0.688348	2.00849	1.88191	0.00597971	0.0837513	0.876734	1.88191	0.225325	0.579024	0.808075	1.88191	0.206074	0.705293	0.65735	1.88191	0.359524	0.73137	-1.91102	1.88191	0.0129454	0.160623	-0.518488	1.88191	0.487745	0.91532	-1.65149	1.88191	0.0319855	0.287886	-1.71947	1.88191	0.02201	0.189105	-1.86726	1.88191
ENSGALG00000006797	ADARB2	chr2	10438685	10736438	-	protein_coding	adenosine deaminase, RNA-specific, B2 (non-functional) [Source:HGNC Symbol;Acc:HGNC:227]	5.01796	0.950657	0.000140952	0.00471297	3.01289	0.950657	0.0177199	0.106185	1.64258	0.950657	0.188911	0.609069	3.17145	0.950657	0.0181705	0.131186	-0.389582	0.950657	0.677333	0.961523	5.11289	0.950657	0.000107621	0.00465892	-2.00283	0.950657	0.0471445	0.342092	-3.37978	0.950657	0.00394042	0.100129	-1.85902	0.950657	0.0586854	0.410365	-5.4132	0.950657	8.02674e-05	0.00705759	0.152745	0.950657
ENSGALG00000010770	SCIN	chr2	26871392	26920922	+	protein_coding	Adseverin [Source:UniProtKB/Swiss-Prot;Acc:Q5ZIV9]	3.81861	4.4841	0.00275271	0.0361046	1.32601	4.4841	0.245518	0.551224	0.879955	4.4841	0.450032	0.843012	9.32286	4.4841	6.86958e-09	1.8021e-06	1.54652	4.4841	0.139642	0.61575	1.83169	4.4841	0.124547	0.439672	-2.49261	4.4841	0.0441828	0.328591	-2.93875	4.4841	0.0200073	0.237163	5.5299	4.4841	2.42758e-05	0.00540289	-2.27214	4.4841	0.060387	0.334123	-1.98587	4.4841
ENSGALG00000010792	AGMO	chr2	27970790	28154438	-	protein_coding	alkylglycerol monooxygenase [Source:HGNC Symbol;Acc:HGNC:33784]	3.28662	0.479262	0.00185022	0.0276507	0.664109	0.479262	0.515188	0.792591	4.07338	0.479262	0.000146135	0.00803686	4.20359	0.479262	0.000147001	0.00451269	3.87696	0.479262	8.69795e-05	0.00703941	3.5577	0.479262	0.00112513	0.0243561	-2.62296	0.479262	0.0120202	0.152599	0.799639	0.479262	0.367022	0.855949	0.929299	0.479262	0.313837	0.829653	0.60083	0.479262	0.467565	0.850901	0.29397	0.479262
ENSGALG00000010794	MEOX2	chr2	28171684	28225369	-	protein_coding	homeobox protein MOX-2 [Source:RefSeq peptide;Acc:NP_001005427]	5.32702	0.266587	0.000980484	0.0179512	2.86761	0.266587	0.0970557	0.325361	1.513	0.266587	0.38953	0.806046	5.11083	0.266587	0.00374369	0.0455382	1.29852	0.266587	0.404792	0.861602	5.25323	0.266587	0.00143456	0.0283803	-2.4583	0.266587	0.0278962	0.255204	-3.82034	0.266587	0.00585246	0.121949	-0.212006	0.266587	0.968421	1	-4.03467	0.266587	0.00433147	0.0694009	0	0.266587
ENSGALG00000011527	ENTPD3	chr2	41769835	41786365	-	protein_coding	ectonucleoside triphosphate diphosphohydrolase 3 [Source:HGNC Symbol;Acc:HGNC:3365]	5.17075	1.49451	0.000179564	0.00557755	0.984538	1.49451	0.505181	0.787898	-0.65565	1.49451	0.546008	0.888127	-2.0464	1.49451	0.0893395	0.35134	1.92075	1.49451	0.13996	0.616829	-2.25602	1.49451	0.0622645	0.300731	-4.18876	1.49451	0.000883611	0.035858	-5.83435	1.49451	8.42215e-05	0.0155801	-7.24309	1.49451	1.03801e-05	0.0038909	-3.25504	1.49451	0.00356389	0.061832	-7.36237	1.49451
ENSGALG00000012195		chr2	48627592	48633397	-	protein_coding	Uncharacterized protein [Source:UniProtKB/TrEMBL;Acc:E1BUV0]	3.59268	-0.00110648	0.00267723	0.0354409	2.2527	-0.00110648	0.0824791	0.294226	-0.045744	-0.00110648	0.891515	0.994367	3.79187	-0.00110648	0.00131638	0.0224007	3.78204	-0.00110648	0.000178016	0.010654	0.52441	-0.00110648	0.725891	0.938599	-1.33469	-0.00110648	0.145661	0.602992	-3.64464	-0.00110648	0.00316178	0.0888757	0.211319	-0.00110648	1	1	0.208778	-0.00110648	0.899083	1	-3.01516	-0.00110648
ENSGALG00000012286	AMPH	chr2	49737412	49842302	-	protein_coding	amphiphysin [Source:RefSeq peptide;Acc:NP_001004398]	4.22832	1.05421	0.000549066	0.0120693	-0.287565	1.05421	0.753874	0.92189	-2.60111	1.05421	0.0271528	0.212508	-0.464688	1.05421	0.642609	0.90225	-0.668862	1.05421	0.525293	0.914588	-0.839204	1.05421	0.43858	0.794194	-4.5194	1.05421	0.000403477	0.0233623	-6.83821	1.05421	1.25395e-05	0.00482735	-4.71807	1.05421	0.000298979	0.0231448	-4.90468	1.05421	0.000218015	0.0127794	-5.00489	1.05421
ENSGALG00000027133	CD83	chr2	60775850	60790940	+	protein_coding	CD83 molecule [Source:HGNC Symbol;Acc:HGNC:1703]	4.60213	2.17002	0.00106032	0.0189625	4.57843	2.17002	0.000950493	0.0133651	4.58135	2.17002	0.00113089	0.0295566	4.59326	2.17002	0.00165473	0.0262233	4.5831	2.17002	0.000230755	0.0127257	4.52959	2.17002	0.00156475	0.0299978	0	2.17002	1	1	0	2.17002	1	1	0	2.17002	1	1	0	2.17002	1	1	0	2.17002
ENSGALG00000012886	MARVELD3	chr2	68039155	68055936	+	protein_coding	MARVEL domain containing 3 [Source:HGNC Symbol;Acc:HGNC:30525]	4.87181	0.615201	0.000744204	0.0150361	4.84795	0.615201	0.000662193	0.010388	4.85089	0.615201	0.000794365	0.0239723	-0.894899	0.615201	0.456012	0.797803	-0.233205	0.615201	0.815687	0.991668	4.79874	0.615201	0.00111476	0.0242793	0	0.615201	1	1	0	0.615201	1	1	-5.7923	0.615201	0.000262908	0.0222908	-5.11225	0.615201	0.000600495	0.0214911	0	0.615201
ENSGALG00000012906	CDH20	chr2	68541077	68785639	-	protein_coding	cadherin-20 precursor [Source:RefSeq peptide;Acc:NP_989465]	6.53339	0.872103	8.54685e-05	0.00328144	6.50894	0.872103	7.29076e-05	0.00198982	2.56253	0.872103	0.119483	0.487053	6.52424	0.872103	0.000155035	0.00469856	6.51376	0.872103	1.05763e-05	0.00190695	6.45851	0.872103	0.000140066	0.00566788	0	0.872103	1	1	-3.97709	0.872103	0.00254973	0.0773324	0	0.872103	1	1	0	0.872103	1	1	0	0.872103
ENSGALG00000012917	CDH6	chr2	69347372	69444035	-	protein_coding	Cadherin-6 [Source:UniProtKB/Swiss-Prot;Acc:Q90762]	4.30353	3.331	0.00202858	0.0294247	3.25153	3.331	0.0133835	0.0873266	2.62272	3.331	0.0418148	0.27677	3.89291	3.331	0.0059437	0.0625274	1.43873	3.331	0.198627	0.698123	3.33644	3.331	0.0141584	0.123877	-1.05156	3.331	0.39997	0.86202	-1.68079	3.331	0.189972	0.708693	-0.410603	3.331	0.733803	0.994408	-2.86502	3.331	0.0300521	0.225296	-0.963758	3.331
ENSGALG00000012920		chr2	69404411	69420399	+	protein_coding	Uncharacterized protein [Source:UniProtKB/TrEMBL;Acc:E1C265]	3.97647	0.138717	5.87149e-05	0.00251397	3.2837	0.138717	0.001125	0.0150323	3.22842	0.138717	0.00245248	0.0472069	3.15571	0.138717	0.00344645	0.0430625	0.734725	0.138717	0.444194	0.879605	3.20069	0.138717	0.00204173	0.035993	-0.680325	0.138717	0.234207	0.726137	-0.739628	0.138717	0.228361	0.756988	-0.827147	0.138717	0.210842	0.729431	-3.2475	0.138717	0.000416237	0.0173359	-0.708658	0.138717
ENSGALG00000027521	ANKRD33B	chr2	78170628	78211788	-	protein_coding	ankyrin repeat domain 33B [Source:HGNC Symbol;Acc:HGNC:35240]	4.10581	0.691268	0.0014881	0.0237896	-0.162459	0.691268	0.84143	0.95921	-1.54793	0.691268	0.20226	0.629586	4.09709	0.691268	0.00225726	0.0320882	0.385117	0.691268	0.803384	0.987815	-1.34594	0.691268	0.262052	0.638827	-4.27165	0.691268	0.00134323	0.043443	-5.66228	0.691268	0.000222853	0.0238671	0	0.691268	1	1	-3.72713	0.691268	0.00273196	0.0522776	-5.38953	0.691268
ENSGALG00000013568	NR4A3	chr2	89372989	89395602	-	protein_coding	nuclear receptor subfamily 4, group A, member 3 [Source:HGNC Symbol;Acc:HGNC:7982]	4.30415	1.27923	0.00168568	0.0258049	-0.218072	1.27923	0.791115	0.940151	0.760166	1.27923	0.56083	0.895869	1.72178	1.27923	0.190208	0.532878	1.77713	1.27923	0.121233	0.578509	1.26059	1.27923	0.331647	0.707607	-4.52337	1.27923	0.00139645	0.0443996	-3.54612	1.27923	0.00827934	0.147783	-2.58914	1.27923	0.0376486	0.319778	-2.52821	1.27923	0.0411719	0.273417	-3.02207	1.27923
ENSGALG00000013782	CDH7	chr2	95477061	95554752	-	protein_coding	cadherin-7 precursor [Source:RefSeq peptide;Acc:NP_989518]	3.53752	4.1378	0.000528479	0.0117804	5.77137	4.1378	3.32123e-07	2.6282e-05	2.35668	4.1378	0.0141894	0.144592	9.68334	4.1378	4.50569e-13	3.20895e-10	1.36005	4.1378	0.106752	0.551532	0.283662	4.1378	0.788004	0.959016	2.23537	4.1378	0.0222856	0.223075	-1.18079	4.1378	0.224272	0.750946	6.17548	4.1378	3.42081e-08	5.414e-05	-2.17751	4.1378	0.0263863	0.209613	-3.25311	4.1378
ENSGALG00000013890	MC5R	chr2	96441917	96442894	-	protein_coding	melanocortin receptor 5 [Source:RefSeq peptide;Acc:NP_001026186]	4.75259	0.348159	0.000773515	0.0153882	0.796071	0.348159	0.628357	0.860648	0.820884	0.348159	0.617649	0.918254	4.74368	0.348159	0.00122196	0.0213305	2.10109	0.348159	0.128968	0.593236	-0.317738	0.348159	0.749503	0.947283	-3.95904	0.348159	0.00238871	0.0568977	-3.93846	0.348159	0.00262071	0.0784231	0	0.348159	1	1	-2.65527	0.348159	0.0137105	0.140196	-5.00644	0.348159
ENSGALG00000015034	ANKRD29	chr2	102746740	102769955	-	protein_coding	ankyrin repeat domain 29 [Source:HGNC Symbol;Acc:HGNC:27110]	3.93242	-0.121774	0.00285461	0.0370657	3.90934	-0.121774	0.00260495	0.0275463	2.88077	-0.121774	0.0530897	0.317468	0.855667	-0.121774	0.626	0.89114	3.27781	-0.121774	0.011563	0.157009	0.389465	-0.121774	0.866813	0.980901	0	-0.121774	1	1	-1.04685	-0.121774	0.188271	0.706649	-3.09913	-0.121774	0.00898569	0.128635	-0.645862	-0.121774	0.373875	0.785816	-3.48072	-0.121774
ENSGALG00000024487	C8orf22	chr2	108189927	108193054	+	protein_coding	chromosome 8 open reading frame 22 [Source:HGNC Symbol;Acc:HGNC:31745]	5.48283	2.13205	0.000112866	0.00400913	0.725614	2.13205	0.63456	0.863942	0.893445	2.13205	0.550944	0.89026	5.47379	2.13205	0.000200782	0.00567448	0.0530904	2.13205	1	1	5.40885	2.13205	0.000185071	0.00697395	-4.76014	2.13205	0.000376503	0.0227212	-4.59652	2.13205	0.000508155	0.0376988	0	2.13205	1	1	-5.4369	2.13205	0.000136413	0.00934167	0	2.13205
ENSGALG00000015254	ST18	chr2	109274972	109324045	-	protein_coding	suppression of tumorigenicity 18, zinc finger [Source:HGNC Symbol;Acc:HGNC:18695]	4.18649	2.10851	0.00161728	0.0252041	3.93512	2.10851	0.0040575	0.0377498	3.806	2.10851	0.00883752	0.106589	-3.57621	2.10851	0.00796502	0.0768136	1.34138	2.10851	0.330128	0.820571	-4.99782	2.10851	0.0004375	0.012869	-0.232147	2.10851	1	1	-0.36679	2.10851	0.608416	0.956821	-7.78897	2.10851	1.87222e-05	0.00484871	-2.84972	2.10851	0.0103268	0.116848	-9.12206	2.10851
ENSGALG00000015476	CLVS1	chr2	112882281	112978767	+	protein_coding	clavesin 1 [Source:HGNC Symbol;Acc:HGNC:23139]	4.68416	0.960067	0.00228119	0.0319263	4.52373	0.960067	0.00317409	0.0317275	1.80267	0.960067	0.216837	0.648749	0.619734	0.960067	0.714071	0.926594	1.40999	0.960067	0.283232	0.786752	5.41425	0.960067	0.000586194	0.015607	-0.151304	0.960067	1	1	-2.88352	0.960067	0.0344731	0.322631	-4.07483	0.960067	0.00769208	0.115454	-3.27645	0.960067	0.018721	0.172035	0.764879	0.960067
ENSGALG00000015788	CHMP4C	chr2	121287839	121304205	+	protein_coding	chromatin modifying protein 4C [Source:RefSeq peptide;Acc:NP_001186404]	3.24008	2.37729	3.73114e-07	4.96695e-05	-0.598065	2.37729	0.241834	0.546861	0.272057	2.37729	0.632448	0.925366	0.788576	2.37729	0.174802	0.510125	0.420651	2.37729	0.416677	0.865523	-0.274887	2.37729	0.588569	0.876416	-3.83845	2.37729	1.95085e-08	2.7788e-05	-2.96851	2.37729	6.91749e-06	0.00362491	-2.45305	2.37729	0.000170146	0.0173111	-2.81985	2.37729	1.18924e-05	0.00213258	-3.51035	2.37729
ENSGALG00000015820	CA13	chr2	122499872	122513695	+	protein_coding	carbonic anhydrase XIII [Source:HGNC Symbol;Acc:HGNC:14914]	2.70632	-0.09018	0.00417798	0.0480704	-0.0543102	-0.09018	0.917358	0.986251	2.68797	-0.09018	0.00451197	0.0703688	2.69848	-0.09018	0.00592303	0.0624006	2.31037	-0.09018	0.0108325	0.150527	-2.12909	-0.09018	0.0439136	0.245071	-2.76368	-0.09018	0.0046166	0.0845229	0	-0.09018	1	1	0	-0.09018	1	1	-0.385381	-0.09018	0.683417	0.942749	-4.78037	-0.09018
ENSGALG00000015914	CALB1	chr2	124187670	124207058	-	protein_coding	Calbindin [Source:UniProtKB/Swiss-Prot;Acc:P04354]	4.38492	0.253672	0.00191235	0.028238	4.3614	0.253672	0.001727	0.0206754	4.14371	0.253672	0.00531369	0.0778113	3.40071	0.253672	0.0340933	0.19503	0.34168	0.253672	0.845025	0.998439	-1.31457	0.253672	0.300949	0.681189	0	0.253672	1	1	-0.224855	0.253672	1	1	-0.992863	0.253672	0.179844	0.693664	-4.04989	0.253672	0.00307072	0.05579	-5.63651	0.253672
ENSGALG00000027443	RGS22	chr2	128087778	128149490	-	protein_coding	regulator of G-protein signaling 22 [Source:HGNC Symbol;Acc:HGNC:24499]	3.70628	-0.010264	0.00334743	0.0414256	3.68346	-0.010264	0.00304524	0.0308509	3.68627	-0.010264	0.00353516	0.0608151	-0.0476041	-0.010264	0.903244	0.990772	3.68796	-0.010264	0.00093096	0.0317239	3.63647	-0.010264	0.00469368	0.0611878	0	-0.010264	1	1	0	-0.010264	1	1	-3.77791	-0.010264	0.00338031	0.0724046	0	-0.010264	1	1	0	-0.010264
ENSGALG00000016393		chr2	136958880	137037748	+	protein_coding	Uncharacterized protein [Source:UniProtKB/TrEMBL;Acc:F1NN15]	3.28539	0.348634	0.00166644	0.0256322	3.26323	0.348634	0.00153146	0.0188215	0.176613	0.348634	0.958626	1	-3.10017	0.348634	0.00657631	0.0672937	-0.461394	0.348634	0.646814	0.953355	0.719553	0.348634	0.618092	0.891735	0	0.348634	1	1	-3.1154	0.348634	0.00279108	0.0819715	-6.41201	0.348634	1.06736e-05	0.00389831	-3.75416	0.348634	0.000854651	0.0263499	-2.50564	0.348634
ENSGALG00000016246	KCNQ3	chr2	140989921	141021182	-	protein_coding	potassium channel, voltage gated KQT-like subfamily Q, member 3 [Source:HGNC Symbol;Acc:HGNC:6297]	3.90003	0.326727	0.00413304	0.0476303	4.1177	0.326727	0.00133716	0.0170668	4.12057	0.326727	0.00156743	0.0363032	0.869502	0.326727	0.605126	0.881688	1.1305	0.326727	0.416687	0.865523	-0.234918	0.326727	0.791139	0.959772	0.241497	0.326727	0.989899	1	0.242172	0.326727	1	1	-3.04938	0.326727	0.014227	0.169866	-2.77346	0.326727	0.0204352	0.181552	-4.0822	0.326727
ENSGALG00000028745		chr2	144397138	144414593	-	protein_coding	Uncharacterized protein [Source:UniProtKB/TrEMBL;Acc:R4GIH0]	3.95405	-0.190676	0.00443474	0.0499355	3.93094	-0.190676	0.00406584	0.0378028	3.93379	-0.190676	0.00466264	0.0716361	3.9454	-0.190676	0.00631531	0.065327	0.823544	-0.190676	0.597016	0.937161	3.88335	-0.190676	0.00606522	0.0721144	0	-0.190676	1	1	0	-0.190676	1	1	0	-0.190676	1	1	-3.13604	-0.190676	0.012046	0.129692	0	-0.190676
ENSGALG00000016153	PSCA	chr2	147859019	147863129	+	protein_coding	prostate stem cell antigen [Source:HGNC Symbol;Acc:HGNC:9500]	3.18625	1.29448	0.000919633	0.0171008	3.16426	1.29448	0.00084704	0.0122541	0.0789992	1.29448	1	1	2.9527	1.29448	0.00485171	0.0544392	-2.74674	1.29448	0.00617178	0.10478	-2.32332	1.29448	0.022075	0.162332	0	1.29448	1	1	-3.11411	1.29448	0.00148392	0.0593735	-0.230472	1.29448	0.968421	1	-5.94208	1.29448	4.74369e-06	0.00132827	-5.45135	1.29448
ENSGALG00000007866	BCL11A	chr3	1831202	1886847	-	protein_coding	B-cell lymphoma/leukemia 11A [Source:RefSeq peptide;Acc:NP_001026202]	4.00834	0.662114	0.000969593	0.0178313	-2.99881	0.662114	0.0133661	0.087293	3.98803	0.662114	0.00104732	0.0284365	3.99967	0.662114	0.00152439	0.0248681	0.553418	0.662114	0.676961	0.961407	3.08716	0.662114	0.0270703	0.182744	-7.01189	0.662114	1.37463e-05	0.00413357	0	0.662114	1	1	0	0.662114	1	1	-3.46103	0.662114	0.00251055	0.0496671	-0.854374	0.662114
ENSGALG00000009041		chr3	8046842	8052267	+	protein_coding	Uncharacterized protein [Source:UniProtKB/TrEMBL;Acc:F1NGZ1]	3.87162	0.186709	0.00323275	0.0404633	-0.786589	0.186709	0.509799	0.789817	3.85146	0.186709	0.00342661	0.0595482	3.86301	0.186709	0.00468585	0.0532684	-1.00881	0.186709	0.407316	0.862081	3.80126	0.186709	0.0045307	0.0596346	-4.66222	0.186709	0.0013524	0.0435827	0	0.186709	1	1	0	0.186709	1	1	-4.88823	0.186709	0.00101383	0.0293269	0	0.186709
ENSGALG00000008998	FAM179A	chr3	8438924	8480335	-	protein_coding	uncharacterized protein LOC421296 [Source:RefSeq peptide;Acc:NP_001264726]	5.4359	1.24366	0.000609991	0.013007	1.69426	1.24366	0.276996	0.588358	5.64037	1.24366	0.00023129	0.0105593	0.590868	1.24366	0.757239	0.941797	1.5574	1.24366	0.275994	0.782029	-0.43828	1.24366	0.680782	0.920898	-3.74324	1.24366	0.00613209	0.101272	0.226845	1.24366	1	1	-4.86633	1.24366	0.00141926	0.0461551	-3.88356	1.24366	0.0049924	0.0753303	-5.81845	1.24366
ENSGALG00000009382	CAPN8	chr3	17046058	17074149	+	protein_coding	calpain 8 [Source:HGNC Symbol;Acc:HGNC:1485]	5.45771	0.419392	0.000370873	0.00921941	0.778809	0.419392	0.649355	0.871295	4.37462	0.419392	0.0141542	0.144592	5.44867	0.419392	0.000615307	0.0128135	5.43832	0.419392	6.38354e-05	0.00578029	5.38376	0.419392	0.000571905	0.0153124	-4.68177	0.419392	0.00108531	0.0401535	-1.07513	0.419392	0.232298	0.760537	0	0.419392	1	1	0	0.419392	1	1	0	0.419392
ENSGALG00000009928		chr3	23937632	23971796	-	protein_coding	Uncharacterized protein [Source:UniProtKB/TrEMBL;Acc:E1C0K8]	3.13081	-0.180858	0.00379721	0.0450729	2.06245	-0.180858	0.0682523	0.2612	0.822199	-0.180858	0.544524	0.887818	1.56202	-0.180858	0.195501	0.539361	0.834754	-0.180858	0.461905	0.885313	3.26187	-0.180858	0.00170059	0.0318727	-1.06197	-0.180858	0.22101	0.715145	-2.3122	-0.180858	0.0217114	0.248001	-1.58184	-0.180858	0.0741555	0.465863	-2.29956	-0.180858	0.0189846	0.173567	0.190546	-0.180858
ENSGALG00000010024		chr3	26506115	26530372	-	protein_coding	Uncharacterized protein [Source:UniProtKB/TrEMBL;Acc:E1C885]	3.68131	-0.264938	0.00131269	0.0218827	3.65853	-0.264938	0.00120174	0.0158057	3.66134	-0.264938	0.00142877	0.0346701	3.08118	-0.264938	0.019066	0.135247	3.66302	-0.264938	0.000311936	0.0150089	3.61162	-0.264938	0.0019491	0.03473	0	-0.264938	1	1	0	-0.264938	1	1	-0.603563	-0.264938	0.367454	0.863841	0	-0.264938	1	1	0	-0.264938
ENSGALG00000027624		chr3	31556353	31578130	-	protein_coding	Uncharacterized protein [Source:UniProtKB/TrEMBL;Acc:R4GLY8]	3.38232	-0.18041	0.00236508	0.0326437	0.847206	-0.18041	0.533755	0.803934	3.36274	-0.18041	0.00251579	0.0481609	3.37396	-0.18041	0.00347955	0.043438	3.36438	-0.18041	0.000618647	0.0240109	3.314	-0.18041	0.00337925	0.049691	-2.53605	-0.18041	0.0105551	0.141971	0	-0.18041	1	1	0	-0.18041	1	1	0	-0.18041	1	1	0	-0.18041
ENSGALG00000010775	FMN2	chr3	35540378	35680173	-	protein_coding	formin 2 [Source:HGNC Symbol;Acc:HGNC:14074]	2.58049	3.25471	0.00369569	0.0444232	3.92782	3.25471	2.97026e-05	0.000965945	1.70656	3.25471	0.0464782	0.296384	1.49786	3.25471	0.0868266	0.345479	1.41776	3.25471	0.0682257	0.44013	0.910805	3.25471	0.288592	0.667539	1.34847	3.25471	0.124696	0.561548	-0.873841	3.25471	0.322815	0.828581	-1.08282	3.25471	0.227216	0.749299	-1.1627	3.25471	0.18073	0.582426	-1.66865	3.25471
ENSGALG00000011117	AGT	chr3	39794447	39805046	-	protein_coding	angiotensinogen (serpin peptidase inhibitor, clade A, member 8) [Source:HGNC Symbol;Acc:HGNC:333]	4.5835	0.598985	0.000959781	0.0177087	1.10638	0.598985	0.483419	0.772391	4.56274	0.598985	0.00101854	0.0280001	0.299939	0.598985	0.918406	0.997107	4.56449	0.598985	0.000203309	0.0115376	-1.94508	0.598985	0.12557	0.441382	-3.47904	0.598985	0.00449215	0.0830989	0	0.598985	1	1	-4.30807	0.598985	0.00151633	0.0476789	0	0.598985	1	1	-6.46521	0.598985
ENSGALG00000011288	DACT2	chr3	41160297	41172875	+	protein_coding	dishevelled-binding antagonist of beta-catenin 2 [Source:HGNC Symbol;Acc:HGNC:21231]	2.31302	8.23193	3.30763e-05	0.0016416	3.79902	8.23193	2.35953e-10	5.25142e-08	1.62161	8.23193	0.00258511	0.049031	3.06563	8.23193	2.88754e-07	3.80835e-05	0.7464	8.23193	0.121042	0.578324	0.585122	8.23193	0.270178	0.647837	1.48603	8.23193	0.00923813	0.130449	-0.691406	8.23193	0.221656	0.748523	0.752628	8.23193	0.193715	0.710464	-1.56662	8.23193	0.00518448	0.0769587	-1.72787	8.23193
ENSGALG00000012317	ADGB	chr3	46182574	46256838	+	protein_coding	androglobin [Source:HGNC Symbol;Acc:HGNC:21212]	5.64868	1.66494	0.000317693	0.00830315	0.816003	1.66494	0.605439	0.849224	4.55859	1.66494	0.00553156	0.0800135	-1.53021	1.66494	0.212623	0.561534	0.387619	1.66494	0.801795	0.987815	-0.972242	1.66494	0.41014	0.770274	-4.83515	1.66494	0.00109088	0.0402402	-1.08529	1.66494	0.222665	0.74942	-7.20081	1.66494	4.4593e-05	0.00787215	-5.26703	1.66494	0.000589886	0.0213069	-6.5655	1.66494
ENSGALG00000013862	OLIG3	chr3	53983319	53984140	+	protein_coding	oligodendrocyte transcription factor 3 [Source:HGNC Symbol;Acc:HGNC:18003]	5.96047	0.383297	7.27759e-05	0.00291493	5.93616	0.383297	6.21371e-05	0.00178085	5.93916	0.383297	7.81958e-05	0.00524676	5.95137	0.383297	0.00013291	0.00416998	3.06017	0.383297	0.0268855	0.263926	5.886	0.383297	0.000121357	0.0050397	0	0.383297	1	1	0	0.383297	1	1	0	0.383297	1	1	-2.90433	0.383297	0.00661968	0.0889535	0	0.383297
ENSGALG00000013869	IL20RA	chr3	54146104	54166542	+	protein_coding	interleukin 20 receptor, alpha [Source:HGNC Symbol;Acc:HGNC:6003]	6.36744	1.7392	0.000117041	0.00410622	5.9958	1.7392	0.000532434	0.00879814	0.306897	1.7392	0.901021	0.995969	-0.664682	1.7392	0.568353	0.862153	-0.266234	1.7392	0.796767	0.986695	0.806754	1.7392	0.655707	0.910288	-0.353452	1.7392	0.619408	0.952791	-6.06823	1.7392	0.000198564	0.0229947	-7.05788	1.7392	5.54926e-05	0.00888132	-6.64098	1.7392	9.12696e-05	0.00769257	-5.49492	1.7392
ENSGALG00000002911	MOXD1	chr3	56196431	56248904	+	protein_coding	DBH-like monooxygenase protein 1 precursor [Source:RefSeq peptide;Acc:NP_989955]	3.16547	6.67375	1.16492e-07	1.95214e-05	4.5445	6.67375	1.13881e-12	4.50591e-10	1.68667	6.67375	0.00227065	0.0449211	3.08972	6.67375	4.47903e-07	5.54777e-05	0.839503	6.67375	0.0890008	0.504786	0.521979	6.67375	0.337536	0.711429	1.37915	6.67375	0.0178574	0.195212	-1.4788	6.67375	0.0119116	0.178411	-0.0757431	6.67375	0.89397	1	-2.32597	6.67375	8.2309e-05	0.00718697	-2.64338	6.67375
ENSGALG00000029004		chr3	56207362	56429310	+	protein_coding	Uncharacterized protein [Source:UniProtKB/TrEMBL;Acc:R4GFE9]	3.28332	5.45414	5.34978e-08	9.89639e-06	4.49054	5.45414	2.34381e-12	8.78558e-10	1.7165	5.45414	0.00201842	0.0421349	3.06173	5.45414	6.059e-07	7.19203e-05	0.773802	5.45414	0.118162	0.572096	0.509646	5.45414	0.351594	0.723672	1.2075	5.45414	0.03812	0.303681	-1.56683	5.45414	0.00811656	0.145975	-0.221574	5.45414	0.703595	0.989718	-2.50954	5.45414	2.69638e-05	0.00362333	-2.77339	5.45414
ENSGALG00000014866	FABP7	chr3	60674294	60677648	-	protein_coding	Fatty acid-binding protein, brain [Source:UniProtKB/Swiss-Prot;Acc:Q05423]	2.16642	8.73475	1.74076e-11	9.53666e-09	2.47426	8.73475	2.59925e-14	1.48095e-11	1.51725	8.73475	1.0934e-06	0.000259573	2.96072	8.73475	1.21995e-17	2.17211e-14	0.836545	8.73475	0.00284665	0.062107	1.61316	8.73475	3.96272e-07	6.13533e-05	0.307841	8.73475	0.347344	0.828961	-0.649172	8.73475	0.0496088	0.389971	0.794304	8.73475	0.0187952	0.204934	-1.32988	8.73475	4.11289e-05	0.00468672	-0.553248	8.73475
ENSGALG00000027036	PKIB	chr3	60687661	60743857	-	protein_coding	protein kinase (cAMP-dependent, catalytic) inhibitor beta [Source:HGNC Symbol;Acc:HGNC:9018]	4.44743	0.387255	0.00145161	0.0235823	-0.706958	0.387255	0.547216	0.812934	4.42676	0.387255	0.00154574	0.0362687	0.570747	0.387255	0.775597	0.948331	1.02051	0.387255	0.489225	0.900126	-0.743823	0.387255	0.527278	0.847597	-5.15815	0.387255	0.000668218	0.0301205	0	0.387255	1	1	-3.90065	0.387255	0.00315343	0.0697475	-3.43259	0.387255	0.00568634	0.0815489	-5.12805	0.387255
ENSGALG00000025559	gga-mir-1677	chr3	73379297	73379369	+	miRNA	gga-mir-1677 [Source:miRBase;Acc:MI0007411]	2.72936	0.0281713	0.00118598	0.0204597	2.36533	0.0281713	0.00420942	0.0386085	2.43298	0.0281713	0.00292739	0.053186	4.05509	0.0281713	3.71679e-06	0.000280694	2.0614	0.0281713	0.00585288	0.101175	1.45125	0.0281713	0.0775889	0.34098	-0.359765	0.0281713	0.708327	0.979758	-0.292755	0.0281713	0.799377	1	1.3435	0.0281713	0.0586259	0.410151	-0.666088	0.0281713	0.451801	0.840641	-1.26079	0.0281713
ENSGALG00000015826	HTR1E	chr3	76038226	76039341	-	protein_coding	5-hydroxytryptamine (serotonin) receptor 1E, G protein-coupled [Source:HGNC Symbol;Acc:HGNC:5291]	4.64276	-0.0464166	0.000392219	0.00950132	4.61904	-0.0464166	0.000346684	0.00627789	4.62196	-0.0464166	0.000422042	0.015696	2.98719	-0.0464166	0.0453966	0.234967	3.47281	-0.0464166	0.00716442	0.115703	2.94254	-0.0464166	0.0516071	0.270047	0	-0.0464166	1	1	0	-0.0464166	1	1	-1.67075	-0.0464166	0.0492987	0.374023	-1.16606	-0.0464166	0.113982	0.466748	-1.63372	-0.0464166
ENSGALG00000015846	SNAP91	chr3	77046813	77117276	+	protein_coding	clathrin coat assembly protein AP180 [Source:RefSeq peptide;Acc:NP_001012969]	5.41616	1.001	0.000351598	0.00891131	0.00106437	1.001	1	1	5.395	1.001	0.000373801	0.0147083	0.661922	1.001	0.72412	0.930395	1.40564	1.001	0.320511	0.81378	-0.969273	1.001	0.423964	0.782348	-5.41843	1.001	0.000390502	0.0229847	0	1.001	1	1	-4.77908	1.001	0.000876175	0.0379388	-4.01664	1.001	0.00229653	0.047817	-6.32064	1.001
ENSGALG00000027412		chr3	89754969	89773257	+	protein_coding	Uncharacterized protein [Source:UniProtKB/TrEMBL;Acc:R4GFS4]	4.72967	0.0489501	7.19834e-05	0.00291288	4.33289	0.0489501	0.000508025	0.00847342	4.70882	0.0489501	7.8462e-05	0.00524676	4.72077	0.0489501	0.000130328	0.00413842	4.71057	0.0489501	9.13491e-06	0.00178114	3.86413	0.0489501	0.00266104	0.0428292	-0.379591	0.0489501	0.590001	0.945858	0	0.0489501	1	1	0	0.0489501	1	1	0	0.0489501	1	1	-0.79666	0.0489501
ENSGALG00000016484		chr3	101358903	101359404	-	pseudogene		3.79127	0.176338	0.000827941	0.0158724	-1.93055	0.176338	0.0824424	0.294226	3.77118	0.176338	0.000884603	0.0254718	3.78269	0.176338	0.00129599	0.0222131	1.37883	0.176338	0.229265	0.736005	3.72114	0.176338	0.00124849	0.0260242	-5.72649	0.176338	4.2063e-05	0.00801633	0	0.176338	1	1	0	0.176338	1	1	-2.41614	0.176338	0.00985755	0.113509	0	0.176338
ENSGALG00000016556		chr3	104625524	104632845	-	protein_coding	Uncharacterized protein [Source:UniProtKB/TrEMBL;Acc:F1NHR3]	3.5877	-0.266701	0.00410874	0.0474269	3.56505	-0.266701	0.00376135	0.0358372	3.56784	-0.266701	0.00435823	0.0691299	3.57922	-0.266701	0.00586653	0.0619902	3.56951	-0.266701	0.00119964	0.0368269	0.939136	-0.266701	0.563267	0.865765	0	-0.266701	1	1	0	-0.266701	1	1	0	-0.266701	1	1	0	-0.266701	1	1	-2.58698	-0.266701
ENSGALG00000016600	Pomc	chr3	105013957	105016899	+	protein_coding	pro-opiomelanocortin precursor [Source:RefSeq peptide;Acc:NP_001026269]	3.60844	-0.140495	0.00169732	0.0258936	3.58576	-0.140495	0.00153638	0.0188494	3.58855	-0.140495	0.00181947	0.0392676	3.59995	-0.140495	0.00254815	0.0347995	3.59022	-0.140495	0.00041783	0.0184086	3.53905	-0.140495	0.00250373	0.0414358	0	-0.140495	1	1	0	-0.140495	1	1	0	-0.140495	1	1	0	-0.140495	1	1	0	-0.140495
ENSGALG00000016620	PNOC	chr3	105308183	105311570	-	protein_coding	nociceptin precursor [Source:RefSeq peptide;Acc:NP_001171980]	3.31307	-0.178762	0.00215617	0.0306207	1.47438	-0.178762	0.262113	0.571677	-0.112914	-0.178762	0.87534	0.992685	1.81051	-0.178762	0.161126	0.489752	3.29522	-0.178762	0.000573243	0.0229108	0.562695	-0.178762	0.719024	0.937055	-1.83646	-0.178762	0.0333149	0.279979	-3.43331	-0.178762	0.00221045	0.0722147	-1.51714	-0.178762	0.0517445	0.38427	0	-0.178762	1	1	-2.69021	-0.178762
ENSGALG00000016723		chr3	109693698	109698484	+	protein_coding	Uncharacterized protein [Source:UniProtKB/TrEMBL;Acc:F1NEY4]	4.07254	-0.153193	0.00286208	0.0371289	0.467926	-0.153193	0.814268	0.95071	4.05216	-0.153193	0.00303612	0.0547424	4.06383	-0.153193	0.00418136	0.0493858	4.05387	-0.153193	0.000763119	0.0277077	4.00142	-0.153193	0.00401375	0.0550788	-3.60718	-0.153193	0.00546648	0.0951429	0	-0.153193	1	1	0	-0.153193	1	1	0	-0.153193	1	1	0	-0.153193
ENSGALG00000003841		chr4	1816321	1827815	-	protein_coding		6.13404	0.806058	0.000149292	0.00494539	2.22751	0.806058	0.169169	0.450736	1.48284	0.806058	0.372198	0.7945	0.63392	0.806058	0.744232	0.936687	3.97831	0.806058	0.00915424	0.136416	1.8775	0.806058	0.261925	0.638827	-3.90841	0.806058	0.00277206	0.060934	-4.65818	0.806058	0.00111167	0.0524325	-5.5254	0.806058	0.000356227	0.0249955	-2.15729	0.806058	0.028535	0.218406	-4.19065	0.806058
ENSGALG00000000112	PLP1	chr4	1977381	1981476	-	protein_coding	myelin proteolipid protein [Source:RefSeq peptide;Acc:NP_990608]	3.63651	0.894865	0.00111599	0.0196491	4.45442	0.894865	1.47521e-05	0.000564738	0.562244	0.894865	0.656138	0.933575	4.46919	0.894865	3.40632e-05	0.00147476	-0.453712	0.894865	0.596725	0.937128	-1.21027	0.894865	0.190748	0.548781	0.843032	0.894865	0.15038	0.612553	-3.07759	0.894865	0.00542566	0.116539	0.853065	0.894865	0.176962	0.690274	-4.0943	0.894865	0.000494483	0.0191919	-4.81266	0.894865
ENSGALG00000005031	DRP2	chr4	2035986	2044107	-	protein_coding	dystrophin related protein 2 [Source:HGNC Symbol;Acc:HGNC:3032]	5.21795	0.96448	0.00290595	0.0375611	6.39743	0.96448	7.31144e-05	0.00199128	1.60525	0.96448	0.319071	0.755209	2.41843	0.96448	0.153755	0.476622	2.57147	0.96448	0.0771876	0.469984	6.34704	0.96448	0.000140714	0.00567797	1.20584	0.96448	0.114941	0.541876	-3.61531	0.96448	0.0244268	0.264188	-2.80863	0.96448	0.0602211	0.417416	-2.64801	0.96448	0.0739233	0.372072	1.16663	0.96448
ENSGALG00000005541	GJB1	chr4	2294855	2295694	-	protein_coding	gap junction protein, beta 1, 32kDa [Source:RefSeq peptide;Acc:NP_989702]	2.20474	4.25524	0.000106437	0.0038366	2.60489	4.25524	6.84348e-06	0.000305575	1.57445	4.25524	0.00437222	0.0691977	3.50316	4.25524	2.67058e-08	5.513e-06	0.948164	4.25524	0.0566549	0.40355	2.49358	4.25524	2.35403e-05	0.00148695	0.400307	4.25524	0.496389	0.912214	-0.63025	4.25524	0.278073	0.799192	1.29874	4.25524	0.0310886	0.283863	-1.25658	4.25524	0.0275112	0.214488	0.289193	4.25524
ENSGALG00000020316	IL13RA2	chr4	2812610	2821195	-	protein_coding	interleukin-13 receptor subunit alpha-2 precursor [Source:RefSeq peptide;Acc:NP_001041543]	3.93489	1.36143	0.00154381	0.0243793	-4.02933	1.36143	0.00206162	0.023159	3.91465	1.36143	0.00164503	0.0371933	3.92624	1.36143	0.00233479	0.0328299	-1.4441	1.36143	0.215757	0.717929	3.86426	1.36143	0.00224381	0.038507	-7.96915	1.36143	6.99618e-06	0.00276816	0	1.36143	1	1	0	1.36143	1	1	-5.38698	1.36143	0.000228901	0.013147	0	1.36143
ENSGALG00000006495		chr4	4505167	4524791	-	protein_coding	Uncharacterized protein [Source:UniProtKB/TrEMBL;Acc:F1NYU7]	3.39691	-0.298824	0.00053196	0.0117842	3.37455	-0.298824	0.000481006	0.00811782	1.87937	-0.298824	0.0944725	0.430102	3.38854	-0.298824	0.000850816	0.0163771	3.05064	-0.298824	0.0011416	0.0356501	3.32852	-0.298824	0.000829205	0.0198174	0	-0.298824	1	1	-1.51708	-0.298824	0.0384624	0.345439	0	-0.298824	1	1	-0.333987	-0.298824	0.673251	0.941108	0	-0.298824
ENSGALG00000006497	ZIC3	chr4	4526499	4529234	+	protein_coding	Zic family member 3 [Source:HGNC Symbol;Acc:HGNC:12874]	3.47645	1.34418	0.000163955	0.00528364	4.31985	1.34418	4.66432e-06	0.000231493	3.14766	1.34418	0.000506907	0.0175252	2.67473	1.34418	0.00333783	0.0420372	2.73916	1.34418	0.000699292	0.0259889	3.66896	1.34418	0.000123343	0.00506309	0.847883	1.34418	0.296197	0.781302	-0.327429	1.34418	0.730118	0.987726	-0.802372	1.34418	0.363436	0.862638	-0.73658	1.34418	0.396797	0.802806	0.19976	1.34418
ENSGALG00000007282	CNGA2	chr4	10889950	10892483	-	protein_coding	cyclic nucleotide gated channel alpha 2 [Source:HGNC Symbol;Acc:HGNC:2149]	5.3051	0.254694	0.000877796	0.0165388	1.49033	0.254694	0.383399	0.692552	5.28399	0.254694	0.000930665	0.0259929	5.29609	0.254694	0.00138443	0.0231726	1.03968	0.254694	0.500207	0.90328	5.23135	0.254694	0.00129388	0.026404	-3.8168	0.254694	0.00507979	0.0906833	0	0.254694	1	1	0	0.254694	1	1	-4.27186	0.254694	0.00300128	0.054911	0	0.254694
ENSGALG00000007800	ZDHHC15	chr4	12536129	12560740	-	protein_coding	zinc finger, DHHC-type containing 15 [Source:HGNC Symbol;Acc:HGNC:20342]	4.77038	1.43567	0.00251144	0.0338119	1.94757	1.43567	0.17377	0.457351	1.80234	1.43567	0.210706	0.641076	0.676927	1.43567	0.676297	0.914639	0.219149	1.43567	0.897033	1	0.35759	1.43567	0.852177	0.976063	-2.82292	1.43567	0.0461582	0.337861	-2.96969	1.43567	0.0396937	0.350839	-4.10155	1.43567	0.00752131	0.113972	-4.55355	1.43567	0.00384413	0.0644944	-4.39087	1.43567
ENSGALG00000010379	SNCA	chr4	34818548	34885635	-	protein_coding	alpha-synuclein [Source:RefSeq peptide;Acc:NP_990004]	4.4729	0.159192	0.000683115	0.0140611	2.97556	0.159192	0.0404667	0.186781	4.45221	0.159192	0.000732722	0.022788	0.41816	0.159192	0.838347	0.970926	4.45395	0.159192	0.000136509	0.00908612	0.829907	0.159192	0.598873	0.883355	-1.49189	0.159192	0.0691985	0.422194	0	0.159192	1	1	-4.07896	0.159192	0.00135983	0.0445864	0	0.159192	1	1	-3.57921	0.159192
ENSGALG00000010755	SCRG1	chr4	42763397	42769576	-	protein_coding	stimulator of chondrogenesis 1 [Source:HGNC Symbol;Acc:HGNC:17036]	3.93196	0.374852	0.001123	0.0197482	1.92275	0.374852	0.107906	0.34755	2.33283	0.374852	0.0531666	0.317528	3.65304	0.374852	0.0043832	0.0509667	1.79835	0.374852	0.0998529	0.531235	1.60124	0.374852	0.191652	0.550474	-2.00788	0.374852	0.0483222	0.346751	-1.59884	0.374852	0.103866	0.56181	-0.277027	0.374852	0.783098	1	-2.13516	0.374852	0.0367139	0.254354	-2.28934	0.374852
ENSGALG00000020199	GPM6A	chr4	43565210	43666838	-	protein_coding	neuronal membrane glycoprotein M6-a [Source:RefSeq peptide;Acc:NP_001012597]	6.06997	2.78711	8.6494e-05	0.00330953	4.56479	2.78711	0.00364262	0.0351052	1.51167	2.78711	0.30181	0.740802	-1.29215	2.78711	0.265122	0.624302	0.96441	2.78711	0.463696	0.886918	-3.41945	2.78711	0.00582709	0.0702209	-1.49955	2.78711	0.119687	0.551983	-4.56429	2.78711	0.00101471	0.0508926	-7.38446	2.78711	1.43206e-05	0.00433868	-5.11148	2.78711	0.000408215	0.0172391	-9.43267	2.78711
ENSGALG00000011612	GC	chr4	49817085	49822899	-	protein_coding	vitamin D-binding protein precursor [Source:RefSeq peptide;Acc:NP_990213]	4.68782	-0.121698	0.00110579	0.0195179	4.66407	-0.121698	0.000995527	0.013801	4.667	-0.121698	0.00118077	0.0304472	4.67893	-0.121698	0.00172118	0.026924	4.66875	-0.121698	0.0002411	0.0129594	4.61511	-0.121698	0.00162666	0.0308114	0	-0.121698	1	1	0	-0.121698	1	1	0	-0.121698	1	1	0	-0.121698	1	1	0	-0.121698
ENSGALG00000012155	EGF	chr4	57631764	57683454	-	protein_coding	pro-epidermal growth factor precursor [Source:RefSeq peptide;Acc:NP_001001292]	4.19957	-0.0425691	0.00305652	0.0388378	4.54275	-0.0425691	0.000462517	0.0078805	4.54567	-0.0425691	0.000555753	0.0189382	4.55756	-0.0425691	0.000839354	0.0162648	4.54741	-0.0425691	9.76582e-05	0.00753443	2.81408	-0.0425691	0.0608111	0.297456	0.367514	-0.0425691	0.588406	0.945349	0.368391	-0.0425691	0.599271	0.95399	0.371957	-0.0425691	0.633744	0.973386	0.368287	-0.0425691	0.494325	0.866712	-1.33216	-0.0425691
ENSGALG00000020160	ADH6	chr4	59572341	59590088	-	protein_coding	alcohol dehydrogenase 6 [Source:RefSeq peptide;Acc:NP_990423]	4.41093	0.0230575	0.000826401	0.0158724	1.92705	0.0230575	0.152849	0.426708	4.59978	0.0230575	0.000282425	0.0122275	4.05119	0.0230575	0.00450192	0.0518597	2.57686	0.0230575	0.0372676	0.318823	1.94267	0.0230575	0.168256	0.517187	-2.48346	0.0230575	0.0207696	0.213531	0.210715	0.0230575	1	1	-0.358841	0.0230575	0.697342	0.987698	-1.83464	0.0230575	0.0600399	0.332912	-2.41226	0.0230575
ENSGALG00000012271	MTTP	chr4	59638502	59665944	+	protein_coding	microsomal triglyceride transfer protein large subunit precursor [Source:RefSeq peptide;Acc:NP_001103254]	4.33131	0.445602	0.00144585	0.0235367	4.30783	0.445602	0.00130345	0.01675	4.31072	0.445602	0.00153742	0.0362687	4.32251	0.445602	0.00219919	0.0314898	4.31245	0.445602	0.000334867	0.0156389	4.25944	0.445602	0.00209911	0.0368448	0	0.445602	1	1	0	0.445602	1	1	0	0.445602	1	1	0	0.445602	1	1	0	0.445602
ENSGALG00000013925	KIT	chr4	64878556	64930842	-	protein_coding	Mast/stem cell growth factor receptor Kit [Source:UniProtKB/Swiss-Prot;Acc:Q08156]	6.89428	1.86244	0.000382225	0.00940314	7.24763	1.86244	6.84795e-05	0.00190581	0.224565	1.86244	0.957288	1	0.782907	1.86244	0.695116	0.920204	0.858412	1.86244	0.587026	0.934221	1.77616	1.86244	0.322538	0.698708	0.378601	1.86244	0.606826	0.950467	-6.67589	1.86244	0.000555152	0.0398857	-6.13162	1.86244	0.00097351	0.0387085	-6.04152	1.86244	0.00107222	0.0300908	-5.06532	1.86244
ENSGALG00000026042	SHISA3	chr4	67854571	67856575	-	protein_coding	shisa family member 3 [Source:HGNC Symbol;Acc:HGNC:25159]	4.29341	0.671919	0.00136012	0.0225012	-0.281578	0.671919	0.762532	0.926089	0.901411	0.671919	0.537931	0.884076	4.48778	0.671919	0.000725566	0.0144733	-0.158118	0.671919	0.853292	0.999698	-1.9531	0.671919	0.0976533	0.386498	-4.57801	0.671919	0.00103235	0.0390764	-3.39733	0.671919	0.00644646	0.128311	0.20669	0.671919	1	1	-4.45769	0.671919	0.00119189	0.0320325	-6.19201	0.671919
ENSGALG00000014261	UCH-L1	chr4	68252126	68256752	-	protein_coding	ubiquitin carboxyl-terminal hydrolase isozyme L1 [Source:RefSeq peptide;Acc:NP_001073681]	2.11138	7.99342	1.44367e-06	0.000152039	1.84608	7.99342	1.64579e-05	0.000616913	1.97869	7.99342	5.43917e-06	0.000813973	1.27145	7.99342	0.00319876	0.0409876	0.564229	7.99342	0.13825	0.613468	0.027419	7.99342	0.967859	1	-0.265299	7.99342	0.55336	0.933659	-0.132684	7.99342	0.767333	0.995006	-0.839939	7.99342	0.0659481	0.438281	-1.54715	7.99342	0.000515102	0.0194489	-2.08394	7.99342
ENSGALG00000014268	CHRNA9	chr4	68574227	68579148	-	protein_coding	Neuronal acetylcholine receptor subunit alpha-9 [Source:UniProtKB/Swiss-Prot;Acc:Q9PTS8]	4.20942	0.0633821	0.00308719	0.0391576	4.44314	0.0633821	0.00142006	0.0178686	0.628857	0.0633821	0.697659	0.947196	4.65021	0.0633821	0.000878507	0.0168192	3.73681	0.0633821	0.00416559	0.0805083	4.58644	0.0633821	0.000831008	0.0198273	0.254715	0.0633821	0.987219	1	-3.58541	0.0633821	0.00874561	0.152103	0.456543	0.0633821	0.636093	0.974488	-0.464455	0.0633821	0.680092	0.942687	0.432451	0.0633821
ENSGALG00000015013	MSX1	chr4	78388177	78390740	+	protein_coding	Homeobox protein GHOX-7 [Source:UniProtKB/Swiss-Prot;Acc:P50223]	3.43218	7.53535	5.32678e-07	6.59779e-05	0.804239	7.53535	0.180842	0.466904	3.49301	7.53535	3.64871e-07	0.000106066	2.78917	7.53535	4.06755e-05	0.00170406	1.98824	7.53535	0.00062162	0.0240607	2.70312	7.53535	5.4745e-05	0.00292055	-2.62795	7.53535	0.000133738	0.012785	0.0608446	7.53535	0.925294	1	-0.643019	7.53535	0.328948	0.83895	-1.44394	7.53535	0.0251409	0.204399	-0.728992	7.53535
ENSGALG00000015523		chr4	78871010	78910488	-	protein_coding	Uncharacterized protein [Source:UniProtKB/TrEMBL;Acc:E1C2X6]	3.46128	-0.153343	0.00208034	0.0299015	2.91015	-0.153343	0.019272	0.112137	3.44163	-0.153343	0.00220565	0.0441253	3.45289	-0.153343	0.00308441	0.0399403	1.9088	-0.153343	0.0923797	0.516719	-0.288809	-0.153343	0.762334	0.950757	-0.537549	-0.153343	0.400595	0.86202	0	-0.153343	1	1	0	-0.153343	1	1	-1.55247	-0.153343	0.0534805	0.313533	-3.69007	-0.153343
ENSGALG00000015531	PPP2R2C	chr4	79113279	79195376	-	protein_coding	protein phosphatase 2, regulatory subunit B, gamma [Source:HGNC Symbol;Acc:HGNC:9306]	4.37554	2.18812	0.00081703	0.0158032	4.35202	2.18812	0.000730095	0.0110164	-0.000587324	2.18812	1	1	-1.64854	2.18812	0.173648	0.508207	0.613239	2.18812	0.655548	0.956059	-4.96667	2.18812	0.000269717	0.00924731	0	2.18812	1	1	-4.38362	2.18812	0.000979609	0.0503898	-6.0499	2.18812	9.25086e-05	0.0115587	-3.7686	2.18812	0.00212368	0.0454615	-9.27943	2.18812
ENSGALG00000015575	HTRA3	chr4	80438630	80461899	+	protein_coding	HtrA serine peptidase 3 [Source:HGNC Symbol;Acc:HGNC:30406]	4.05062	0.455393	0.00180177	0.0272156	-1.63612	0.455393	0.183272	0.469856	-1.13237	0.455393	0.341766	0.773385	3.8088	0.455393	0.00721718	0.0714958	3.34405	0.455393	0.00753758	0.120635	-0.891994	0.455393	0.444254	0.798279	-5.6911	0.455393	0.000236354	0.0176857	-5.19136	0.455393	0.000478631	0.0366539	-0.238417	0.455393	0.968421	1	-0.698444	0.455393	0.281406	0.709065	-4.88048	0.455393
ENSGALG00000022952	RNF212	chr4	84475015	84494231	+	protein_coding	ring finger protein 212 [Source:HGNC Symbol;Acc:HGNC:27729]	6.36158	0.828014	0.000193966	0.00584346	0.797563	0.828014	0.657403	0.875916	6.34017	0.828014	0.000206024	0.00994783	6.35244	0.828014	0.000335214	0.00834122	6.34197	0.828014	2.85044e-05	0.00356155	6.2868	0.828014	0.000305567	0.0100986	-5.56713	0.828014	0.000532141	0.0261472	0	0.828014	1	1	0	0.828014	1	1	0	0.828014	1	1	0	0.828014
ENSGALG00000027090		chr4	85449698	85458910	+	protein_coding	uncharacterized protein LOC422926 [Source:RefSeq peptide;Acc:NP_001159385]	4.73173	-0.0833076	0.000366997	0.00916128	4.70795	-0.0833076	0.000325482	0.00602099	4.71088	-0.0833076	0.00039586	0.0151637	4.72283	-0.0833076	0.000609403	0.0127538	4.71263	-0.0833076	6.41173e-05	0.00578029	4.65893	-0.0833076	0.000571588	0.0153124	0	-0.0833076	1	1	0	-0.0833076	1	1	0	-0.0833076	1	1	0	-0.0833076	1	1	0	-0.0833076
ENSGALG00000015953		chr4	85642570	85648073	+	protein_coding	Uncharacterized protein [Source:UniProtKB/TrEMBL;Acc:E1BX72]	4.01222	0.662688	0.00273348	0.0359849	-0.336028	0.662688	0.742297	0.916387	-1.50704	0.662688	0.235169	0.669148	-0.419177	0.662688	0.694735	0.920204	-1.69235	0.662688	0.176872	0.669511	3.94129	0.662688	0.00386231	0.0540952	-4.35181	0.662688	0.0019883	0.0518705	-5.52783	0.662688	0.000506884	0.0376988	-4.45626	0.662688	0.00173942	0.0512967	-5.71263	0.662688	0.000381397	0.0170392	0	0.662688
ENSGALG00000003965	DBX1	chr5	2045883	2049582	-	protein_coding	developing brain homeobox 1 [Source:RefSeq peptide;Acc:NP_001186403]	3.90243	-0.103657	0.00372019	0.0445972	3.87939	-0.103657	0.0034086	0.0333233	3.88223	-0.103657	0.00397231	0.0652613	3.8938	-0.103657	0.0054045	0.0586304	-0.304614	-0.103657	0.781924	0.984935	3.83192	-0.103657	0.00521266	0.0658821	0	-0.103657	1	1	0	-0.103657	1	1	0	-0.103657	1	1	-4.21426	-0.103657	0.00280104	0.0531761	0	-0.103657
ENSGALG00000012142	KCNA4	chr5	4504238	4506226	-	protein_coding	Gallus gallus potassium voltage-gated channel, shaker-related subfamily, member 4 (KCNA4), mRNA. [Source:RefSeq mRNA;Acc:NM_204899]	3.92243	-0.20673	0.00348063	0.0426922	3.89935	-0.20673	0.00318464	0.0317884	3.90219	-0.20673	0.00371567	0.0625036	1.18877	-0.20673	0.484767	0.815975	3.90389	-0.20673	0.000974	0.0325673	3.54622	-0.20673	0.0123722	0.114058	0	-0.20673	1	1	0	-0.20673	1	1	-2.7549	-0.20673	0.0156047	0.179688	0	-0.20673	1	1	-0.307297	-0.20673
ENSGALG00000005892	SCUBE2	chr5	8927057	8961764	+	protein_coding	signal peptide, CUB domain, EGF-like 2 [Source:HGNC Symbol;Acc:HGNC:30425]	5.68573	1.67679	0.000322607	0.00841613	0.105635	1.67679	0.999561	1	6.01484	1.67679	5.63897e-05	0.00414028	6.02706	1.67679	9.75958e-05	0.00336599	0.636818	1.67679	0.642874	0.953155	0.786314	1.67679	0.625643	0.895475	-5.58267	1.67679	0.000432612	0.0244223	0.352188	1.67679	0.59732	0.953669	0.356217	1.67679	0.631758	0.972735	-5.05429	1.67679	0.000898343	0.0271677	-4.84828	1.67679
ENSGALG00000006368	PTPN5	chr5	12065980	12145215	-	protein_coding	protein tyrosine phosphatase, non-receptor type 5 (striatum-enriched) [Source:HGNC Symbol;Acc:HGNC:9657]	3.96618	2.68994	0.00383604	0.0453073	2.26453	2.68994	0.0717049	0.269058	4.87348	2.68994	0.000666417	0.0212359	2.56324	2.68994	0.0538124	0.259369	1.36791	2.68994	0.221205	0.724832	2.36181	2.68994	0.0704909	0.322893	-1.7015	2.68994	0.184592	0.667359	0.909071	2.68994	0.468678	0.907803	-1.40343	2.68994	0.272095	0.797965	-2.59842	2.68994	0.0468945	0.289538	-1.60185	2.68994
ENSGALG00000006551	tyrosine	chr5	13094004	13110393	+	protein_coding	tyrosine 3-monooxygenase [Source:RefSeq peptide;Acc:NP_990136]	5.36627	0.853244	0.000397387	0.00959385	-0.186994	0.853244	0.822508	0.953875	5.34513	0.853244	0.00042315	0.0156962	5.35725	0.853244	0.000656604	0.0134571	5.34691	0.853244	6.91149e-05	0.00603971	5.29243	0.853244	0.000610503	0.0160148	-5.55668	0.853244	0.000349055	0.0217115	0	0.853244	1	1	0	0.853244	1	1	0	0.853244	1	1	0	0.853244
ENSGALG00000006572	TNNT3	chr5	13389730	13416288	-	protein_coding	Gallus gallus troponin T type 3 (skeletal, fast) (TNNT3), mRNA. [Source:RefSeq mRNA;Acc:NM_204922]	4.84214	1.08716	0.000238041	0.00671886	4.81829	1.08716	0.000207437	0.00428844	4.82123	1.08716	0.000256058	0.0113978	2.75376	1.08716	0.062131	0.282205	2.11125	1.08716	0.116868	0.570399	-3.06841	1.08716	0.0117822	0.109905	0	1.08716	1	1	0	1.08716	1	1	-2.10625	1.08716	0.0201979	0.215504	-2.73441	1.08716	0.00771087	0.0975432	-7.84671	1.08716
ENSGALG00000006602	SYT8	chr5	13487247	13490212	-	protein_coding	synaptotagmin VIII [Source:HGNC Symbol;Acc:HGNC:19264]	5.87124	1.54996	0.000445421	0.010418	-0.919825	1.54996	0.469352	0.761422	-1.01539	1.54996	0.430433	0.832004	0.882285	1.54996	0.653074	0.90545	0.0438738	1.54996	1	1	-0.188662	1.54996	0.819335	0.96603	-6.79464	1.54996	0.000172443	0.0154149	-6.89461	1.54996	0.0001615	0.0211046	-5.01392	1.54996	0.0012659	0.0428304	-5.83457	1.54996	0.000496805	0.0192296	-5.99458	1.54996
ENSGALG00000011609	ABTB2	chr5	17831849	17958154	-	protein_coding	ankyrin repeat and BTB (POZ) domain containing 2 [Source:HGNC Symbol;Acc:HGNC:23842]	2.43667	3.33326	0.0022827	0.0319263	3.30912	3.33326	6.94029e-05	0.00191956	2.00197	3.33326	0.010679	0.120819	2.88132	3.33326	0.000622583	0.0129272	1.25783	3.33326	0.0708485	0.45032	1.4291	3.33326	0.0665301	0.311934	0.872876	3.33326	0.278799	0.768036	-0.434605	3.33326	0.585852	0.951327	0.444842	3.33326	0.592087	0.9629	-1.17883	3.33326	0.134962	0.506561	-1.00701	3.33326
ENSGALG00000008061		chr5	21649227	21661084	+	protein_coding	Astacin-like metalloendopeptidase [Source:UniProtKB/Swiss-Prot;Acc:P0DJJ2]	5.33186	0.799542	0.00160945	0.0251095	2.15009	0.799542	0.188131	0.477118	5.70113	0.799542	0.000343463	0.0140583	0.7132	0.799542	0.71062	0.925524	-0.0465952	0.799542	0.927402	1	4.74449	0.799542	0.0067921	0.0770275	-3.18245	0.799542	0.0236146	0.231339	0.392417	0.799542	0.612827	0.959031	-4.63743	0.799542	0.00402941	0.0803851	-5.38392	0.799542	0.00163775	0.0385557	-0.532968	0.799542
ENSGALG00000008430	MAPK8IP1	chr5	23227971	23241314	-	protein_coding	mitogen-activated protein kinase 8 interacting protein 1 [Source:HGNC Symbol;Acc:HGNC:6882]	4.40258	0.658948	0.000267183	0.00727677	4.40373	0.658948	0.000234408	0.00468947	1.83871	0.658948	0.135143	0.519842	1.00126	0.658948	0.439425	0.786586	0.1292	0.658948	0.94049	1	-1.4261	0.658948	0.175043	0.526348	0.0212477	0.658948	1	1	-2.56723	0.658948	0.0109189	0.171204	-3.42075	0.658948	0.0020515	0.0563037	-4.27919	0.658948	0.000398321	0.0172203	-5.77532	0.658948
ENSGALG00000008615	LTK	chr5	24001724	24083155	-	protein_coding	leukocyte receptor tyrosine kinase [Source:HGNC Symbol;Acc:HGNC:6721]	2.24148	5.91206	0.00063065	0.0132492	4.58252	5.91206	5.35809e-10	1.07494e-07	2.25051	5.91206	0.00059832	0.0197279	2.51227	5.91206	0.00023923	0.00646602	1.35727	5.91206	0.0190008	0.212787	1.11428	5.91206	0.0795063	0.344745	2.34125	5.91206	0.000695579	0.0306522	0.00906327	5.91206	0.988613	1	0.270818	5.91206	0.692023	0.985729	-0.884197	5.91206	0.174013	0.571647	-1.12711	5.91206
ENSGALG00000026584		chr5	24779153	24791962	-	protein_coding	Uncharacterized protein [Source:UniProtKB/TrEMBL;Acc:R4GHN4]	5.64306	0.545711	0.000795963	0.0156598	5.61885	0.545711	0.000704054	0.010795	5.62183	0.545711	0.000841674	0.024788	3.71707	0.545711	0.048841	0.245307	5.62362	0.545711	0.000158608	0.00982267	5.5689	0.545711	0.00117348	0.0249851	0	0.545711	1	1	0	0.545711	1	1	-1.94286	0.545711	0.055151	0.398864	0	0.545711	1	1	0	0.545711
ENSGALG00000010206	CCDC176	chr5	37003760	37012621	+	protein_coding	coiled-coil domain containing 176 [Source:HGNC Symbol;Acc:HGNC:19855]	4.22338	1.30886	0.000128948	0.00441524	1.59142	1.30886	0.106358	0.345081	0.00710919	1.30886	1	1	2.91676	1.30886	0.00683843	0.0690338	0.670367	1.30886	0.456933	0.883296	1.75267	1.30886	0.0836856	0.354662	-2.63199	1.30886	0.0109221	0.143783	-4.21804	1.30886	0.000211221	0.0233228	-1.30949	1.30886	0.189625	0.708435	-3.55446	1.30886	0.00100572	0.029176	-2.45519	1.30886
ENSGALG00000026005		chr5	39826229	39837879	-	protein_coding		4.79566	0.200991	0.000230668	0.00659766	4.77184	0.200991	0.000202828	0.00422999	0.560504	0.200991	0.713029	0.951164	3.57606	0.200991	0.0135587	0.10899	1.0913	0.200991	0.387919	0.853814	1.73614	0.200991	0.224097	0.591211	0	0.200991	1	1	-4.24225	0.200991	0.000680154	0.0430583	-1.23066	0.200991	0.0915613	0.519601	-3.71034	0.200991	0.00141332	0.0352002	-2.99467	0.200991
ENSGALG00000029070	FAM181A	chr5	44620874	44621429	+	protein_coding	family with sequence similarity 181, member A [Source:HGNC Symbol;Acc:HGNC:20491]	4.80443	0.202617	1.64833e-05	0.000994866	2.5782	0.202617	0.0231382	0.127744	4.78354	0.202617	1.83445e-05	0.00202601	4.79551	0.202617	3.24876e-05	0.00142825	4.7853	0.202617	1.55463e-06	0.000632691	4.73148	0.202617	3.05752e-05	0.00183761	-2.22454	0.202617	0.00663784	0.105524	0	0.202617	1	1	0	0.202617	1	1	0	0.202617	1	1	0	0.202617
ENSGALG00000012095	C14orf105	chr5	55387429	55393814	+	protein_coding	chromosome 14 open reading frame 105 [Source:HGNC Symbol;Acc:HGNC:20189]	5.13233	1.53623	0.000113302	0.0040146	-0.212486	1.53623	0.795668	0.94238	2.03883	1.53623	0.10525	0.456392	1.86026	1.53623	0.158334	0.484597	5.49952	1.53623	1.1942e-06	0.00053157	5.4449	1.53623	2.49024e-05	0.00154221	-5.34742	1.53623	9.50634e-05	0.0109921	-3.09735	1.53623	0.00653476	0.129459	-3.28922	1.53623	0.00424397	0.0825285	0.388347	1.53623	0.475509	0.855577	0.371084	1.53623
ENSGALG00000012173	LGALS3	chr5	56155603	56157659	-	protein_coding	lectin, galactoside-binding, soluble, 3 [Source:HGNC Symbol;Acc:HGNC:6563]	2.67074	3.8539	0.00164392	0.0254798	0.861755	3.8539	0.273203	0.583835	0.572172	3.8539	0.475848	0.855358	2.35762	3.8539	0.00613767	0.0642831	0.586587	3.8539	0.419317	0.865894	0.400685	3.8539	0.633645	0.899149	-1.80898	3.8539	0.0355009	0.290118	-2.09862	3.8539	0.0159101	0.209393	-0.31311	3.8539	0.709006	0.992124	-2.0842	3.8539	0.0144075	0.145032	-2.26936	3.8539
ENSGALG00000020349		chr5	56597162	56696125	+	protein_coding	Uncharacterized protein [Source:UniProtKB/TrEMBL;Acc:F1NM20]	3.04083	0.143224	0.00150461	0.0239996	1.23579	0.143224	0.214953	0.514093	0.422292	0.143224	0.800278	0.974347	1.55444	0.143224	0.138711	0.451198	2.77123	0.143224	0.000909122	0.0315511	-2.44311	0.143224	0.0100026	0.0986003	-1.80367	0.143224	0.0325896	0.276643	-2.62293	0.143224	0.00701995	0.133501	-1.4988	0.143224	0.0596279	0.414312	-0.258357	0.143224	0.842801	0.991878	-5.43379	0.143224
ENSGALG00000012228	MDGA2	chr5	56651905	56894701	-	protein_coding	MAM domain containing glycosylphosphatidylinositol anchor 2 [Source:HGNC Symbol;Acc:HGNC:19835]	6.80407	1.60665	1.48275e-06	0.000153046	1.64278	1.60665	0.199456	0.493237	1.6182	1.60665	0.209121	0.639621	1.30088	1.60665	0.331767	0.6957	2.58171	1.60665	0.0315493	0.2904	2.46692	1.60665	0.0685624	0.317747	-5.16414	1.60665	3.76355e-05	0.00796985	-5.19312	1.60665	3.8394e-05	0.0107232	-5.52842	1.60665	1.94563e-05	0.00489136	-4.22843	1.60665	0.000201017	0.0119303	-4.27087	1.60665
ENSGALG00000001825	FAM13C	chr6	89349	133958	+	protein_coding	family with sequence similarity 13, member C [Source:HGNC Symbol;Acc:HGNC:19371]	3.14953	-0.108663	0.00158167	0.0247575	3.12762	-0.108663	0.00146501	0.0182335	3.13032	-0.108663	0.0017239	0.0381521	3.14132	-0.108663	0.00243983	0.0339716	2.64977	-0.108663	0.00702393	0.114604	3.08253	-0.108663	0.00238367	0.040181	0	-0.108663	1	1	0	-0.108663	1	1	0	-0.108663	1	1	-0.490005	-0.108663	0.455351	0.84305	0	-0.108663
ENSGALG00000002299	RGR	chr6	2479580	2495928	-	protein_coding	RPE-retinal G protein-coupled receptor [Source:RefSeq peptide;Acc:NP_001026387]	5.0491	0.219313	0.000267115	0.00727677	5.02514	0.219313	0.000232988	0.0046808	5.02809	0.219313	0.000286817	0.0123801	5.04013	0.219313	0.000449287	0.0102909	1.55742	0.219313	0.236585	0.743746	1.67784	0.219313	0.269065	0.646696	0	0.219313	1	1	0	0.219313	1	1	0	0.219313	1	1	-3.49722	0.219313	0.00278697	0.0530007	-3.30617	0.219313
ENSGALG00000002370	SH2D4B	chr6	3706716	3772416	-	protein_coding	SH2 domain containing 4B [Source:HGNC Symbol;Acc:HGNC:31440]	3.24816	-0.118216	0.00311432	0.0393964	-0.257013	-0.118216	0.776132	0.932536	3.22877	-0.118216	0.00333177	0.0585897	3.23988	-0.118216	0.00450732	0.0518597	1.02095	-0.118216	0.397063	0.856621	1.62601	-0.118216	0.223011	0.590155	-3.5087	-0.118216	0.00240397	0.0570544	0	-0.118216	1	1	0	-0.118216	1	1	-2.23087	-0.118216	0.0168666	0.161024	-1.56062	-0.118216
ENSGALG00000005975	ZNF488	chr6	17505026	17522233	+	protein_coding	zinc finger protein 488 [Source:HGNC Symbol;Acc:HGNC:23535]	5.48744	0.881474	0.000183511	0.00565785	-1.51275	0.881474	0.211743	0.510199	5.46626	0.881474	0.000197094	0.00961587	5.4784	0.881474	0.00031729	0.00803488	2.82729	0.881474	0.0522009	0.383669	1.57733	0.881474	0.314314	0.691443	-7.00394	0.881474	2.66478e-05	0.00677805	0	0.881474	1	1	0	0.881474	1	1	-2.66323	0.881474	0.0115786	0.126477	-3.8447	0.881474
ENSGALG00000005985	GDF10	chr6	17563818	17576143	-	protein_coding	growth differentiation factor 10 [Source:HGNC Symbol;Acc:HGNC:4215]	7.69864	1.70307	1.2748e-05	0.000814269	7.67405	1.70307	1.04732e-05	0.000431158	7.67708	1.70307	1.36531e-05	0.00160723	7.68944	1.70307	2.59477e-05	0.00119226	2.00323	1.70307	0.161487	0.647586	1.30591	1.70307	0.428367	0.785689	0	1.70307	1	1	0	1.70307	1	1	0	1.70307	1	1	-5.70233	1.70307	0.00019258	0.0115257	-6.32649	1.70307
ENSGALG00000026733	FFAR4	chr6	19947519	19952739	-	protein_coding	free fatty acid receptor 4 [Source:HGNC Symbol;Acc:HGNC:19061]	3.32591	-0.195018	0.00134577	0.0222897	2.92674	-0.195018	0.00873354	0.0647694	0.400122	-0.195018	0.782011	0.972136	2.45083	-0.195018	0.0464715	0.238437	2.24164	-0.195018	0.0344541	0.306898	3.25788	-0.195018	0.00205026	0.0360989	-0.38356	-0.195018	0.594502	0.946577	-2.93198	-0.195018	0.00362607	0.0952215	-0.882815	-0.195018	0.174864	0.685757	-1.08072	-0.195018	0.116998	0.472207	0	-0.195018
ENSGALG00000006729	CYP26A1	chr6	20110079	20114607	-	protein_coding	cytochrome P450 26A1 [Source:RefSeq peptide;Acc:NP_001001129]	4.53787	1.70135	0.00377565	0.0450045	-3.75858	1.70135	0.00608319	0.0499994	4.50218	1.70135	0.00401962	0.0657354	1.28104	1.70135	0.449634	0.793039	0.140447	1.70135	0.963277	1	-0.372009	1.70135	0.717234	0.936157	-8.29985	1.70135	4.14107e-05	0.00801633	-0.0200292	1.70135	1	1	-3.27426	1.70135	0.0198526	0.212777	-4.40275	1.70135	0.00485231	0.0741592	-4.86066	1.70135
ENSGALG00000006989		chr6	20959170	21002481	+	protein_coding	Sulfotransferase [Source:UniProtKB/TrEMBL;Acc:E1BY16]	5.4366	0.11405	0.000801834	0.0157102	5.41246	0.11405	0.00071118	0.0108227	5.41544	0.11405	0.000848299	0.0249138	5.42757	0.11405	0.00127141	0.021978	5.41722	0.11405	0.000160716	0.0099101	5.36268	0.11405	0.00118453	0.0251148	0	0.11405	1	1	0	0.11405	1	1	0	0.11405	1	1	0	0.11405	1	1	0	0.11405
ENSGALG00000008905	HABP2	chr6	26971704	26991533	+	protein_coding	hyaluronan-binding protein 2 preproprotein [Source:RefSeq peptide;Acc:NP_001264308]	4.49452	0.425131	0.00125392	0.0213647	0.285364	0.425131	0.907269	0.982972	-0.259597	0.425131	0.785608	0.972136	4.48567	0.425131	0.00192437	0.0288533	-0.2818	0.425131	0.788003	0.984935	2.83002	0.425131	0.0718751	0.326047	-4.21214	0.425131	0.00197231	0.0517376	-4.76185	0.425131	0.00104296	0.0514047	0	0.425131	1	1	-4.78355	0.425131	0.000950882	0.0282174	-1.59837	0.425131
ENSGALG00000008914	NRAP	chr6	26991279	27037248	-	protein_coding	nebulin-related anchoring protein [Source:HGNC Symbol;Acc:HGNC:7988]	4.76261	0.0467392	0.000421098	0.0100136	4.06401	0.0467392	0.00545071	0.0461868	3.33044	0.0467392	0.0218878	0.186854	4.7537	0.0467392	0.000688994	0.0139206	1.06572	0.0467392	0.417936	0.865523	4.22429	0.0467392	0.00360123	0.051487	-0.685496	0.0467392	0.292153	0.779193	-1.43002	0.0467392	0.0771834	0.492213	0	0.0467392	1	1	-3.70288	0.0467392	0.0021599	0.0457673	-0.468018	0.0467392
ENSGALG00000003126	ERBB4	chr7	3031382	3433912	-	protein_coding	receptor tyrosine-protein kinase erbB-4 [Source:RefSeq peptide;Acc:NP_001025536]	5.08028	1.25453	0.00126304	0.0214431	-0.906328	1.25453	0.478196	0.767984	-2.11617	1.25453	0.125636	0.50054	-1.25083	1.25453	0.34614	0.709226	1.76053	1.25453	0.250016	0.758192	3.20305	1.25453	0.0717292	0.325904	-5.99031	1.25453	0.000503016	0.0256763	-7.20476	1.25453	0.000141102	0.0203016	-6.35687	1.25453	0.000337009	0.0247441	-3.32495	1.25453	0.00960539	0.111383	-1.81042	1.25453
ENSGALG00000003904	MLPH	chr7	4722132	4740447	-	protein_coding	melanophilin [Source:RefSeq peptide;Acc:NP_001108552]	6.45286	1.04582	2.42856e-05	0.00134601	6.42843	1.04582	2.03077e-05	0.000719559	6.43144	1.04582	2.62174e-05	0.0024578	2.80837	1.04582	0.0735508	0.311751	6.43324	1.04582	2.33089e-06	0.000754571	6.37802	1.04582	4.25253e-05	0.0023775	0	1.04582	1	1	0	1.04582	1	1	-3.66772	1.04582	0.0018243	0.0529285	0	1.04582	1	1	0	1.04582
ENSGALG00000004116	TRPM8	chr7	5508762	5538667	+	protein_coding	transient receptor potential cation channel subfamily M member 8 [Source:RefSeq peptide;Acc:NP_001007083]	4.16939	0.400951	0.00141442	0.02318	-1.17007	0.400951	0.326663	0.639762	4.14893	0.400951	0.0015198	0.0361403	0.151816	0.400951	0.995774	1	4.15065	0.400951	0.000330202	0.0154717	0.252602	0.400951	0.941431	1	-5.34355	0.400951	0.000337945	0.0213309	0	0.400951	1	1	-4.04184	0.400951	0.00188009	0.053625	0	0.400951	1	1	-3.85395	0.400951
ENSGALG00000008896	PPP1R1C	chr7	13606939	13647794	-	protein_coding	protein phosphatase 1, regulatory (inhibitor) subunit 1C [Source:HGNC Symbol;Acc:HGNC:14940]	5.56286	1.75894	3.8216e-05	0.00181671	2.39235	1.75894	0.0819248	0.2932	1.00996	1.75894	0.465094	0.851244	3.17562	1.75894	0.0283039	0.173451	1.4873	1.75894	0.223462	0.728873	-3.19556	1.75894	0.00640142	0.0750043	-3.17129	1.75894	0.00247844	0.0581597	-4.55998	1.75894	0.000259243	0.0267584	-2.40667	1.75894	0.00999444	0.135689	-4.08172	1.75894	0.000521587	0.0194489	-8.69354	1.75894
ENSGALG00000023420	HOXD3	chr7	15763092	15765488	-	protein_coding	homeobox D3 [Source:HGNC Symbol;Acc:HGNC:5137]	3.78964	0.238899	0.00243941	0.0332507	3.05689	0.238899	0.0271557	0.142522	3.76955	0.238899	0.0026078	0.0491507	-0.174377	0.238899	0.82454	0.966358	-1.52521	0.238899	0.201288	0.701965	3.71953	0.238899	0.00350078	0.05052	-0.720885	0.238899	0.302992	0.787415	0	0.238899	1	1	-3.98836	0.238899	0.00212644	0.0573184	-5.32295	0.238899	0.000358382	0.0163615	0	0.238899
ENSGALG00000009602	MYO3B	chr7	17770145	17966292	-	protein_coding	myosin IIIB [Source:HGNC Symbol;Acc:HGNC:15576]	5.21996	0.793431	0.000158306	0.00518787	0.530889	0.793431	0.74865	0.91937	1.9987	0.793431	0.166231	0.571751	-1.06619	0.793431	0.352116	0.714104	2.01057	0.793431	0.121154	0.578324	1.43092	0.793431	0.333586	0.708703	-4.69204	0.793431	0.000402722	0.0233623	-3.22656	0.793431	0.00396515	0.100498	-6.31187	0.793431	3.73039e-05	0.00708477	-3.21432	0.793431	0.00368937	0.0628896	-3.72392	0.793431
ENSGALG00000010933		chr7	18880968	18930989	-	protein_coding	Uncharacterized protein [Source:UniProtKB/TrEMBL;Acc:F1NSM0]	4.03046	-0.21797	0.000743979	0.0150361	2.47097	-0.21797	0.0570381	0.23349	1.87442	-0.21797	0.154003	0.555207	4.02178	-0.21797	0.00117353	0.0207908	4.01185	-0.21797	0.000153085	0.0097788	3.95955	-0.21797	0.00113112	0.0244117	-1.55484	-0.21797	0.0513468	0.358785	-2.15871	-0.21797	0.0193919	0.233095	0	-0.21797	1	1	0	-0.21797	1	1	0	-0.21797
ENSGALG00000011352	CCDC108	chr7	21821607	21838423	+	protein_coding	coiled-coil domain containing 108 [Source:HGNC Symbol;Acc:HGNC:25325]	3.73068	0.203187	0.00117225	0.0203134	3.70783	0.203187	0.00105168	0.0143077	1.59769	0.203187	0.294716	0.734382	3.72213	0.203187	0.00179848	0.0276349	-1.25971	0.203187	0.245351	0.752695	3.43797	0.203187	0.00523451	0.0659827	0	0.203187	1	1	-2.13472	0.203187	0.0261317	0.275297	0	0.203187	1	1	-4.99838	0.203187	0.000182093	0.0111319	-0.224163	0.203187
ENSGALG00000011358	Wnt6	chr7	21900552	21908596	-	protein_coding	Gallus gallus wingless-type MMTV integration site family, member 6 (WNT6), mRNA. [Source:RefSeq mRNA;Acc:NM_001007594]	4.50189	0.871638	0.00189459	0.0280526	2.43899	0.871638	0.0699037	0.264982	2.26529	0.871638	0.092853	0.426369	6.06708	0.871638	2.10943e-05	0.00101509	1.89916	0.871638	0.115708	0.567951	2.22114	0.871638	0.107298	0.40583	-2.06214	0.871638	0.10177	0.509797	-2.23747	0.871638	0.0841447	0.51435	1.59157	0.871638	0.0497003	0.37576	-2.60398	0.871638	0.04572	0.286258	-2.25855	0.871638
ENSGALG00000012538	NR4A2	chr7	35531192	35536596	-	protein_coding	nuclear receptor subfamily 4, group A, member 2 [Source:HGNC Symbol;Acc:HGNC:7981]	4.42393	0.597562	0.00100129	0.0181918	2.33176	0.597562	0.0694729	0.264168	-0.281904	0.597562	0.748125	0.962236	5.57988	0.597562	2.75201e-05	0.00125238	2.04108	0.597562	0.0766775	0.468358	2.2776	0.597562	0.082042	0.35064	-2.09123	0.597562	0.0658457	0.411934	-4.70927	0.597562	0.000791322	0.0467701	1.17948	0.597562	0.0948932	0.529061	-2.3842	0.597562	0.039963	0.268378	-2.11708	0.597562
ENSGALG00000003424	LMX1A	chr8	5141844	5166718	+	protein_coding	LIM homeobox transcription factor 1-alpha [Source:RefSeq peptide;Acc:NP_001244317]	2.67837	4.42591	0.000807257	0.0157515	5.17673	4.42591	1.03554e-08	1.35323e-06	2.31614	4.42591	0.00316957	0.0564964	9.24574	4.42591	7.74505e-17	1.22578e-13	0.284234	4.42591	0.684924	0.963466	-0.579071	4.42591	0.375315	0.743668	2.49955	4.42591	0.00233654	0.0562035	-0.362136	4.42591	0.647139	0.967972	6.59334	4.42591	2.17039e-11	1.00069e-07	-2.39418	4.42591	0.00321843	0.05781	-3.257	4.42591
ENSGALG00000004173	AXDND1	chr8	6124784	6144351	-	protein_coding	axonemal dynein light chain domain containing 1 [Source:HGNC Symbol;Acc:HGNC:26564]	3.48505	-0.210121	0.00274643	0.0360573	3.46254	-0.210121	0.00251229	0.0268858	3.46532	-0.210121	0.00289805	0.0528551	3.02468	-0.210121	0.0207692	0.142932	0.915886	-0.210121	0.479611	0.89509	3.41622	-0.210121	0.00392268	0.0544359	0	-0.210121	1	1	0	-0.210121	1	1	-0.461391	-0.210121	0.572152	0.956249	-2.57371	-0.210121	0.0114834	0.12563	0	-0.210121
ENSGALG00000004627	LAMC2	chr8	7505062	7518159	+	protein_coding	laminin, gamma 2 [Source:HGNC Symbol;Acc:HGNC:6493]	3.74532	-0.193794	0.00202822	0.0294247	3.72246	-0.193794	0.00185842	0.0216329	3.72527	-0.193794	0.00218168	0.0438305	3.73676	-0.193794	0.00301693	0.0393888	3.72696	-0.193794	0.000519633	0.0213921	3.4372	-0.193794	0.008255	0.0874232	0	-0.193794	1	1	0	-0.193794	1	1	0	-0.193794	1	1	0	-0.193794	1	1	-0.239587	-0.193794
ENSGALG00000004857	BRINP3	chr8	8198959	8401728	+	protein_coding	bone morphogenetic protein/retinoic acid inducible neural-specific 3 [Source:HGNC Symbol;Acc:HGNC:22393]	4.02807	0.551605	0.00215358	0.0306143	3.32991	0.551605	0.0228007	0.126174	1.78131	0.551605	0.237219	0.671491	1.13224	0.551605	0.498842	0.824672	4.00944	0.551605	0.000552045	0.022339	-3.04166	0.551605	0.0214913	0.159704	-0.685654	0.551605	0.308499	0.793401	-2.2498	0.551605	0.0266112	0.277084	-2.91762	0.551605	0.01031	0.137765	0	0.551605	1	1	-7.0079	0.551605
ENSGALG00000005752	ABCA4	chr8	12604682	12681981	+	protein_coding	Uncharacterized protein [Source:UniProtKB/TrEMBL;Acc:F1N8D7]	4.97269	1.12538	0.00331995	0.0412647	-0.988372	1.12538	0.417627	0.722365	1.93297	1.12538	0.231062	0.664863	-0.166427	1.12538	0.82654	0.967095	1.03928	1.12538	0.469869	0.88928	0.566149	1.12538	0.768847	0.952837	-5.96346	1.12538	0.00108032	0.0400731	-3.04292	1.12538	0.0287489	0.289808	-5.15524	1.12538	0.00288773	0.0669916	-3.93738	1.12538	0.0128112	0.135073	-4.36485	1.12538
ENSGALG00000008834		chr8	15553934	15560218	+	protein_coding	Uricase [Source:UniProtKB/TrEMBL;Acc:F1NNW3]	3.61704	0.0997808	0.00172093	0.026161	0.846451	0.0997808	0.543426	0.81019	0.473417	0.0997808	0.763512	0.967908	-1.19245	0.0997808	0.288767	0.650615	1.80005	0.0997808	0.136141	0.610579	-0.223022	0.0997808	0.79936	0.962737	-2.77193	0.0997808	0.00717874	0.11052	-3.14992	0.0997808	0.00429004	0.104086	-4.83491	0.0997808	0.00032398	0.0240353	-1.81825	0.0997808	0.0351776	0.248836	-3.77919	0.0997808
ENSGALG00000010293	Rd	chr8	20142537	20153680	-	protein_coding	Riboflavin-binding protein Riboflavin-binding protein, plasma form Riboflavin-binding protein, yolk major form Riboflavin-binding protein, yolk minor form [Source:UniProtKB/Swiss-Prot;Acc:P02752]	4.5143	0.184776	0.000581136	0.0125801	4.49067	0.184776	0.000514435	0.00855031	1.94157	0.184776	0.179025	0.595478	4.50545	0.184776	0.000932234	0.0175181	4.49532	0.184776	0.000112103	0.00806465	0.278046	0.184776	0.914749	0.995952	0	0.184776	1	1	-2.5766	0.184776	0.0119893	0.178761	0	0.184776	1	1	0	0.184776	1	1	-4.17263	0.184776
ENSGALG00000010826	PRKAA2	chr8	24663005	24679845	+	protein_coding	5'-AMP-activated protein kinase catalytic subunit alpha-2 [Source:RefSeq peptide;Acc:NP_001034694]	4.78663	0.12282	0.000770898	0.0153882	1.14848	0.12282	0.47158	0.762883	4.35629	0.12282	0.00425882	0.0681602	0.254343	0.12282	0.940928	1	3.72495	0.12282	0.0066056	0.110047	4.41194	0.12282	0.00310623	0.0471194	-3.64018	0.12282	0.0037522	0.0740254	-0.416889	0.12282	0.608907	0.956821	-4.55703	0.12282	0.00114897	0.041369	-1.05678	0.12282	0.156369	0.542191	-0.303456	0.12282
ENSGALG00000010841	C1orf168	chr8	24687128	24702955	-	protein_coding	chromosome 1 open reading frame 168 [Source:HGNC Symbol;Acc:HGNC:27295]	5.65126	0.564916	9.0581e-05	0.00340432	5.62704	0.564916	7.79654e-05	0.00208748	1.8494	0.564916	0.206052	0.634459	5.64219	0.564916	0.000163253	0.00490067	1.42041	0.564916	0.292683	0.79574	5.57708	0.564916	0.000150254	0.00596161	0	0.564916	1	1	-3.80805	0.564916	0.00169767	0.0643128	0	0.564916	1	1	-4.23709	0.564916	0.000828308	0.0261027	0	0.564916
ENSGALG00000001780	PROC	chr9	788897	797608	+	protein_coding	vitamin K-dependent protein C precursor [Source:RefSeq peptide;Acc:NP_989772]	4.14869	0.167534	0.0032537	0.0406541	-0.721685	0.167534	0.551997	0.816389	-0.510668	0.167534	0.655916	0.933575	3.93271	0.167534	0.0115526	0.0977276	1.63549	0.167534	0.261888	0.768902	4.07734	0.167534	0.00454315	0.059698	-4.87423	0.167534	0.00155507	0.0465344	-4.66729	0.167534	0.00204004	0.0693974	-0.212087	0.167534	0.968421	1	-2.51692	0.167534	0.0238987	0.198839	0	0.167534
ENSGALG00000006471	SLCO2A1	chr9	4063859	4088360	+	protein_coding	solute carrier organic anion transporter family member 2A1 [Source:RefSeq peptide;Acc:NP_001185856]	5.39143	0.311486	0.000438461	0.0102812	5.36731	0.311486	0.000386201	0.00680823	1.81159	0.311486	0.264229	0.701221	1.5845	0.311486	0.352139	0.714104	2.05771	0.311486	0.15643	0.641789	5.31756	0.311486	0.0006713	0.0171621	0	0.311486	1	1	-3.58577	0.311486	0.00482053	0.111467	-3.83056	0.311486	0.0033654	0.0722545	-3.33885	0.311486	0.00614944	0.0861718	0	0.311486
ENSGALG00000024266		chr9	5064394	5087998	+	protein_coding	Uncharacterized protein [Source:UniProtKB/TrEMBL;Acc:E1C302]	3.35809	0.0606607	0.0023137	0.0321526	-0.700069	0.0606607	0.453482	0.749832	2.69005	0.0606607	0.0169784	0.161504	2.50698	0.0606607	0.0278178	0.171977	3.04804	0.0606607	0.00232411	0.0547627	1.23131	0.0606607	0.293452	0.672664	-4.06092	0.0606607	0.000697389	0.0306522	-0.662421	0.0606607	0.484682	0.914602	-0.856132	0.0606607	0.32349	0.835654	-0.30173	0.0606607	0.840287	0.991353	-2.08563	0.0606607
ENSGALG00000005256	EPHA4	chr9	7111079	7201192	-	protein_coding	Ephrin type-A receptor 4 [Source:UniProtKB/Swiss-Prot;Acc:Q07496]	3.48267	5.84222	4.372e-07	5.66134e-05	3.83987	5.84222	3.43896e-08	3.95037e-06	2.58979	5.84222	7.88266e-05	0.00524676	2.81642	5.84222	3.74527e-05	0.00160056	1.61954	5.84222	0.00477908	0.0874978	1.47747	5.84222	0.0194749	0.150925	0.357294	5.84222	0.580247	0.944195	-0.892856	5.84222	0.175233	0.692022	-0.666267	5.84222	0.315194	0.830567	-1.86314	5.84222	0.00460657	0.0724238	-2.00501	5.84222
ENSGALG00000005246	PAX3	chr9	7357518	7422566	-	protein_coding	paired box 3 [Source:HGNC Symbol;Acc:HGNC:8617]	2.40078	5.59164	0.000801484	0.0157102	3.8591	5.59164	4.90325e-07	3.47472e-05	2.38025	5.59164	0.00087748	0.0253766	4.65522	5.59164	2.42036e-08	5.06994e-06	1.2132	5.59164	0.0517835	0.382575	2.11098	5.59164	0.00331734	0.0492254	1.45846	5.59164	0.0446392	0.330478	-0.0204952	5.59164	0.977773	1	2.25473	5.59164	0.00339168	0.0725392	-1.18758	5.59164	0.0938639	0.422298	-0.289673	5.59164
ENSGALG00000002647	PLS1	chr9	9975584	10013804	+	protein_coding	Plastin-1 [Source:UniProtKB/Swiss-Prot;Acc:P19179]	5.59074	0.730316	0.000291845	0.00777017	1.37467	0.730316	0.390997	0.699757	1.91707	0.730316	0.234653	0.668469	0.375371	0.730316	0.878275	0.983485	1.55294	0.730316	0.275747	0.78164	2.72154	0.730316	0.100805	0.393602	-4.21848	0.730316	0.00184741	0.0503144	-3.67968	0.730316	0.003942	0.100129	-5.24054	0.730316	0.000502862	0.0295968	-4.0439	0.730316	0.00228073	0.047726	-2.803	0.730316
ENSGALG00000006810		chr9	11379753	11384969	-	protein_coding		4.42957	0.0650871	5.42624e-05	0.00237999	4.62543	0.0650871	1.10092e-05	0.000441209	4.40638	0.0650871	6.07982e-05	0.00439079	4.64028	0.0650871	2.59011e-05	0.00119226	1.01973	0.0650871	0.303897	0.802928	2.76373	0.0650871	0.0146933	0.127152	0.220065	0.0650871	0.989899	1	-0.00555505	0.0650871	1	1	0.223256	0.0650871	1	1	-3.41476	0.0650871	0.000698737	0.0237537	-1.60903	0.0650871
ENSGALG00000006811	ZIC1	chr9	11395947	11400537	+	protein_coding	zinc finger protein ZIC 1 [Source:RefSeq peptide;Acc:NP_989585]	5.86239	2.24711	0.00017276	0.00543221	7.26792	2.24711	4.61092e-06	0.000229643	4.86082	2.24711	0.0012461	0.0315265	7.99451	2.24711	1.39556e-06	0.000139989	1.29129	2.24711	0.274678	0.780238	3.28041	2.24711	0.0219323	0.161616	1.41932	2.24711	0.196489	0.682278	-1.00031	2.24711	0.421257	0.881415	2.15714	2.24711	0.0295225	0.274132	-4.57236	2.24711	0.00186994	0.0419931	-2.56883	2.24711
ENSGALG00000007714	NMUR1	chr9	14763197	14766032	-	protein_coding	Neuromedin U receptor type 1 [Source:UniProtKB/TrEMBL;Acc:E1BWP2]	3.71487	0.383631	0.00130223	0.0218219	3.11998	0.383631	0.0125541	0.083678	-0.305423	0.383631	0.741004	0.960505	-1.12793	0.383631	0.307199	0.669892	0.021921	0.383631	1	1	0.214605	0.383631	0.943133	1	-0.581361	0.383631	0.39906	0.86202	-4.028	0.383631	0.000994071	0.0503898	-4.8682	0.383631	0.00025963	0.0222781	-3.69972	0.383631	0.00151785	0.0367192	-3.43881	0.383631
ENSGALG00000009372	PHC3	chr9	19303970	19329980	+	protein_coding	polyhomeotic homolog 3 (Drosophila) [Source:HGNC Symbol;Acc:HGNC:15682]	7.04936	1.85588	5.24842e-06	0.000410761	0.709578	1.85588	0.629715	0.861307	2.43923	1.85588	0.0916858	0.422782	1.11762	1.85588	0.453693	0.795666	7.02966	1.85588	3.61717e-07	0.000257615	0.387274	1.85588	0.830557	0.968836	-6.34303	1.85588	1.88944e-05	0.00527946	-4.61695	1.85588	0.000306398	0.0289029	-5.95715	1.85588	3.47709e-05	0.00669294	0	1.85588	1	1	-6.59608	1.85588
ENSGALG00000028207	ZBBX	chr9	20136892	20151401	+	protein_coding	zinc finger, B-box domain containing [Source:HGNC Symbol;Acc:HGNC:26245]	4.13184	0.992306	0.00242111	0.0330645	4.10855	0.992306	0.00221214	0.0244261	-2.1289	0.992306	0.105315	0.456392	0.986626	0.992306	0.565504	0.860306	-0.886283	0.992306	0.461941	0.885313	-0.289202	0.992306	0.768478	0.952767	0	0.992306	1	1	-6.26947	0.992306	0.000217368	0.0235543	-3.16771	0.992306	0.00883396	0.12723	-5.02577	0.992306	0.000895816	0.0271677	-4.35853	0.992306
ENSGALG00000028284	PTX3	chr9	22180190	22186891	-	protein_coding	pentraxin-related protein PTX3 precursor [Source:RefSeq peptide;Acc:NP_001017413]	5.27209	1.64628	0.000750727	0.015125	0.6602	1.64628	0.651218	0.872866	2.08478	1.64628	0.137264	0.523855	-0.234115	1.64628	0.782384	0.951198	0.855815	1.64628	0.497324	0.902173	0.907619	1.64628	0.535268	0.852328	-4.61309	1.64628	0.00248635	0.0582486	-3.18946	1.64628	0.018975	0.229321	-5.51666	1.64628	0.000596595	0.0323114	-4.419	1.64628	0.00323506	0.0580355	-4.33721	1.64628
ENSGALG00000003456	CA12	chr10	3588343	3607364	+	protein_coding	carbonic anhydrase XII [Source:HGNC Symbol;Acc:HGNC:1371]	4.37708	3.59051	0.00385316	0.0454342	4.58876	3.59051	0.00240557	0.0259583	4.81698	3.59051	0.00182415	0.0393018	4.05172	3.59051	0.00863348	0.0813329	0.690376	3.59051	0.575518	0.930867	-2.02064	3.59051	0.0703587	0.322662	0.213232	3.59051	0.877309	1	0.441615	3.59051	0.735079	0.989217	-0.32527	3.59051	0.80819	1	-3.68705	3.59051	0.0130176	0.136141	-6.39418	3.59051
ENSGALG00000027498		chr10	4747883	4748845	-	protein_coding		3.31578	-0.0499457	0.00148186	0.0237698	3.47573	-0.0499457	0.000369364	0.00659301	3.47851	-0.0499457	0.000444584	0.0161136	2.15287	-0.0499457	0.0651292	0.290532	2.26899	-0.0499457	0.0305902	0.284863	3.42937	-0.0499457	0.000659817	0.0169341	0.182893	-0.0499457	0.989899	1	0.183448	-0.0499457	1	1	-1.17245	-0.0499457	0.14473	0.634469	-1.04219	-0.0499457	0.214433	0.631986	0.174405	-0.0499457
ENSGALG00000004103	FAM81A	chr10	6216548	6227549	-	protein_coding	family with sequence similarity 81, member A [Source:HGNC Symbol;Acc:HGNC:28379]	3.34067	1.27863	0.00131351	0.0218827	-3.27086	1.27863	0.00351128	0.0340932	-0.381823	1.27863	0.694916	0.946478	-2.65418	1.27863	0.0165134	0.12325	3.15871	1.27863	0.00119806	0.0368269	-0.0201716	1.27863	1	1	-6.61711	1.27863	5.58429e-06	0.00241038	-3.73028	1.27863	0.000862286	0.0481663	-6.02113	1.27863	1.56298e-05	0.00433868	-0.167123	1.27863	1	1	-3.30105	1.27863
ENSGALG00000004545	WDR72	chr10	7807793	7874460	+	protein_coding	WD repeat domain 72 [Source:HGNC Symbol;Acc:HGNC:26790]	5.47443	1.02545	0.000314167	0.0082648	5.45028	1.02545	0.000274686	0.0053233	1.34359	1.02545	0.403027	0.813247	3.14662	1.02545	0.0653069	0.290839	1.77617	1.02545	0.209398	0.710157	5.40046	1.02545	0.000488118	0.0137406	0	1.02545	1	1	-4.13752	1.02545	0.00205742	0.0693974	-2.34689	1.02545	0.0218623	0.227803	-3.70396	1.02545	0.00339015	0.0599763	0	1.02545
ENSGALG00000021295		chr10	8880517	9042142	+	protein_coding	Uncharacterized protein [Source:UniProtKB/TrEMBL;Acc:E1BX14]	3.20035	0.0923176	0.00349894	0.0428169	3.37817	0.0923176	0.000929082	0.0131419	3.14033	0.0923176	0.00375409	0.062762	3.39216	0.0923176	0.0016118	0.0259126	-0.535336	0.0923176	0.578138	0.931982	-1.77311	0.0923176	0.0936084	0.377655	0.200641	0.0923176	0.989899	1	-0.0438858	0.0923176	1	1	0.203639	0.0923176	1	1	-3.74217	0.0923176	0.00154238	0.0370484	-4.92262	0.0923176
ENSGALG00000006376	TMC3	chr10	11575708	11593383	+	protein_coding	transmembrane channel-like protein 3 [Source:RefSeq peptide;Acc:NP_001005820]	4.63219	-0.117288	0.00125883	0.0213971	4.60848	-0.117288	0.00112984	0.0150829	4.6114	-0.117288	0.00133784	0.0332325	4.62331	-0.117288	0.00193258	0.028946	4.61315	-0.117288	0.000282804	0.0141879	2.79729	-0.117288	0.0918401	0.37387	0	-0.117288	1	1	0	-0.117288	1	1	0	-0.117288	1	1	0	-0.117288	1	1	-1.76873	-0.117288
ENSGALG00000006482	FAH	chr10	12059480	12070953	-	protein_coding	fumarylacetoacetase [Source:RefSeq peptide;Acc:NP_001264402]	6.80872	2.05524	9.76362e-05	0.00364066	3.54147	2.05524	0.030909	0.156613	7.28973	2.05524	1.83484e-05	0.00202601	1.82401	2.05524	0.263842	0.622626	1.93138	2.05524	0.168675	0.656809	1.58616	2.05524	0.325199	0.701483	-3.26772	2.05524	0.0126501	0.158548	0.504907	2.05524	0.603224	0.955328	-5.00208	2.05524	0.00122649	0.0424258	-4.88195	2.05524	0.00141486	0.0352002	-5.17596	2.05524
ENSGALG00000006819	AGBL1	chr10	13154344	13445021	-	protein_coding	ATP/GTP binding protein-like 1 [Source:HGNC Symbol;Acc:HGNC:26504]	5.47716	0.896691	0.000247084	0.00687041	-1.33716	0.896691	0.274095	0.584751	0.657622	0.896691	0.700953	0.948364	3.94348	0.896691	0.0198035	0.138797	3.4032	0.896691	0.0168617	0.198988	1.08773	0.896691	0.509812	0.836705	-6.81803	0.896691	4.82706e-05	0.00835613	-4.82685	0.896691	0.000691697	0.0435953	-1.54761	0.896691	0.0671196	0.442553	-2.07534	0.896691	0.0294024	0.222534	-4.32421	0.896691
ENSGALG00000006826	KLHL25	chr10	13454717	13456486	+	protein_coding	kelch-like family member 25 [Source:HGNC Symbol;Acc:HGNC:25732]	4.58276	0.952889	0.000897241	0.0168162	1.15778	0.952889	0.363143	0.674396	2.06351	0.952889	0.104391	0.453892	0.249204	0.952889	0.897179	0.98866	1.1965	0.952889	0.294792	0.796454	3.6587	0.952889	0.00723952	0.0797552	-3.4257	0.952889	0.00858351	0.124252	-2.52072	0.952889	0.0425773	0.362343	-4.34347	0.952889	0.00166782	0.050119	-3.38851	0.952889	0.0087511	0.105279	-0.895926	0.952889
ENSGALG00000003163	GNAO1	chr11	2195648	2306313	+	protein_coding	Gallus gallus guanine nucleotide binding protein (G protein), alpha activating activity polypeptide O (GNAO1), mRNA. [Source:RefSeq mRNA;Acc:NM_001277550]	2.60696	3.14481	0.0011977	0.0205803	2.27135	3.14481	0.00377183	0.035873	2.74446	3.14481	0.000741556	0.0228962	1.92425	3.14481	0.0164058	0.122777	1.65609	3.14481	0.0187486	0.211445	0.335715	3.14481	0.677208	0.920203	-0.335388	3.14481	0.673991	0.970318	0.137816	3.14481	0.871263	1	-0.682784	3.14481	0.398613	0.880422	-0.950818	3.14481	0.226411	0.647719	-2.27041	3.14481
ENSGALG00000021325		chr11	2635483	2648522	+	protein_coding	Uncharacterized protein [Source:UniProtKB/TrEMBL;Acc:E1BV22]	3.6883	0.405676	0.00442113	0.0499355	-1.35104	0.405676	0.282525	0.594606	-0.553061	0.405676	0.620532	0.919756	3.67977	0.405676	0.00628945	0.065249	-0.166611	0.405676	0.858384	1	-0.153543	0.405676	0.850231	0.975189	-5.04383	0.405676	0.000946526	0.0376601	-4.24928	0.405676	0.00262624	0.078424	0	0.405676	1	1	-3.86193	0.405676	0.00386691	0.0646728	-3.78071	0.405676
ENSGALG00000003837	ADCY7	chr11	6010767	6037599	-	protein_coding	adenylate cyclase 7 [Source:HGNC Symbol;Acc:HGNC:238]	5.6877	1.38766	0.000659465	0.0137331	2.4234	1.38766	0.118394	0.367407	2.00649	1.38766	0.203348	0.630997	-0.0124193	1.38766	0.915385	0.996874	1.49871	1.38766	0.278096	0.784761	-0.166527	1.38766	0.82839	0.968249	-3.26494	1.38766	0.0190405	0.203461	-3.68526	1.38766	0.011254	0.172236	-5.71742	1.38766	0.000712698	0.0353717	-4.19324	1.38766	0.00538015	0.0790394	-5.80942	1.38766
ENSGALG00000005140	RRAD	chr11	10672970	10676978	+	protein_coding	GTP-binding protein RAD [Source:RefSeq peptide;Acc:NP_001264535]	3.61214	0.672101	0.00205255	0.0296112	-2.7939	0.672101	0.0214119	0.12098	-1.60944	0.672101	0.167311	0.573431	1.00733	0.672101	0.498545	0.824632	3.59392	0.672101	0.000523874	0.0214427	-1.47731	0.672101	0.200094	0.561493	-6.41114	0.672101	4.2209e-05	0.00801633	-5.23043	0.672101	0.000239961	0.0253186	-2.62572	0.672101	0.0105722	0.140084	0	0.672101	1	1	-5.02898	0.672101
ENSGALG00000023459	MC1R	chr11	18287877	18288821	+	protein_coding	melanocyte-stimulating hormone receptor [Source:RefSeq peptide;Acc:NP_001026633]	5.30922	0.299959	3.98619e-05	0.00186952	5.28513	0.299959	3.39369e-05	0.00108385	1.96202	0.299959	0.151788	0.551267	5.3002	0.299959	7.53546e-05	0.00273117	3.11985	0.299959	0.0105757	0.148627	5.23546	0.299959	6.94069e-05	0.00345676	0	0.299959	1	1	-3.3526	0.299959	0.00163678	0.0630116	0	0.299959	1	1	-2.19129	0.299959	0.0117647	0.127614	0	0.299959
ENSGALG00000004879	SLC6A11	chr12	4050596	4132519	+	protein_coding	solute carrier family 6 (neurotransmitter transporter), member 11 [Source:HGNC Symbol;Acc:HGNC:11044]	4.10807	0.76423	0.00298754	0.0383791	-0.380813	0.76423	0.70929	0.900537	4.46729	0.76423	0.000530749	0.0182608	4.47914	0.76423	0.000799073	0.0156561	-0.752741	0.76423	0.49437	0.901408	4.41574	0.76423	0.000762871	0.0187126	-4.49165	0.76423	0.00197147	0.0517376	0.381756	0.76423	0.597138	0.953547	0.386023	0.76423	0.631573	0.972655	-4.86661	0.76423	0.00111563	0.0307965	0.364604	0.76423
ENSGALG00000004930	HRH1	chr12	4370554	4371978	+	protein_coding	histamine receptor H1 [Source:HGNC Symbol;Acc:HGNC:5182]	4.95619	-0.0817204	0.00245513	0.033401	4.93228	-0.0817204	0.0022247	0.0245079	4.93522	-0.0817204	0.00258905	0.0490384	4.94724	-0.0817204	0.00364529	0.0447617	4.93699	-0.0817204	0.000625076	0.024129	4.88298	-0.0817204	0.00344142	0.0500696	0	-0.0817204	1	1	0	-0.0817204	1	1	0	-0.0817204	1	1	0	-0.0817204	1	1	0	-0.0817204
ENSGALG00000025886	SUSD3	chr12	6644909	6670629	-	protein_coding	sushi domain containing 3 [Source:HGNC Symbol;Acc:HGNC:28391]	3.56372	0.745265	0.00169788	0.0258936	3.17557	0.745265	0.0095515	0.0691319	-1.63715	0.745265	0.152729	0.552638	-1.71983	0.745265	0.136223	0.446463	-2.99066	0.745265	0.0106872	0.149831	2.46922	0.745265	0.0600479	0.295809	-0.372034	0.745265	0.604105	0.949993	-5.20978	0.745265	0.000170937	0.0213918	-5.30935	0.745265	0.000138808	0.0152091	-6.56313	0.745265	2.04758e-05	0.0028877	-1.0301	0.745265
ENSGALG00000005811	COL7A1	chr12	9064405	9086938	+	protein_coding	collagen, type VII, alpha 1 [Source:HGNC Symbol;Acc:HGNC:2214]	4.25339	0.406338	0.000428268	0.0101165	-1.08188	0.406338	0.329718	0.643622	0.293437	0.406338	0.868226	0.990993	4.24463	0.406338	0.000698092	0.0140645	-0.111211	0.406338	0.899503	1	0.739649	0.406338	0.616556	0.891293	-5.33931	0.406338	8.99688e-05	0.0105602	-3.96709	0.406338	0.000858446	0.0481406	0	0.406338	1	1	-4.37169	0.406338	0.000402653	0.0172203	-3.45054	0.406338
ENSGALG00000006009	PODXL2	chr12	9689545	9717481	-	protein_coding	podocalyxin-like 2 [Source:HGNC Symbol;Acc:HGNC:17936]	4.77452	0.63086	0.000125345	0.0043126	-0.243201	0.63086	0.780583	0.934488	2.52793	0.63086	0.0563349	0.327792	1.65918	0.63086	0.231454	0.585061	2.23802	0.63086	0.0578626	0.407815	0.839389	0.63086	0.546801	0.856874	-5.02117	0.63086	9.99244e-05	0.0109921	-2.24912	0.63086	0.0127961	0.183368	-3.13754	0.63086	0.00254316	0.0625644	-2.5399	0.63086	0.00723471	0.0935978	-3.87084	0.63086
ENSGALG00000026199		chr12	9896938	9898062	-	protein_coding	Uncharacterized protein [Source:UniProtKB/TrEMBL;Acc:R4GIY5]	2.70227	-0.246678	0.00166589	0.0256322	1.60619	-0.246678	0.10872	0.348863	2.15097	-0.246678	0.0285229	0.218278	-1.04173	-0.246678	0.266945	0.626214	2.68557	-0.246678	0.000422657	0.0184673	2.63874	-0.246678	0.00250286	0.0414358	-1.09016	-0.246678	0.0909649	0.481138	-0.542478	-0.246678	0.354148	0.849393	-3.76876	-0.246678	0.000195781	0.0193159	0	-0.246678	1	1	0	-0.246678
ENSGALG00000027934	FAM19A1	chr12	14921472	15122905	+	protein_coding	family with sequence similarity 19 (chemokine (C-C motif)-like), member A1 [Source:HGNC Symbol;Acc:HGNC:21587]	4.60638	0.882942	0.000841182	0.016083	4.58268	0.882942	0.000751845	0.0112139	-0.0815766	0.882942	0.886369	0.993816	4.37264	0.882942	0.00356208	0.0440054	1.45406	0.882942	0.282928	0.78655	-0.864756	0.882942	0.459806	0.807992	0	0.882942	1	1	-4.69557	0.882942	0.000879409	0.0485516	-0.230019	0.882942	0.968421	1	-3.15744	0.882942	0.00639539	0.0875081	-5.4076	0.882942
ENSGALG00000008351	CAV3	chr12	19261585	19265022	+	protein_coding	caveolin-3 [Source:RefSeq peptide;Acc:NP_989701]	5.60471	0.273496	9.29515e-06	0.00064902	5.58051	0.273496	7.73844e-06	0.000336056	4.03406	0.273496	0.00224861	0.0446676	5.59565	0.273496	1.91374e-05	0.000939454	5.58528	0.273496	7.59448e-07	0.000400651	1.56474	0.273496	0.221978	0.588252	0	0.273496	1	1	-1.56912	0.273496	0.0412535	0.357867	0	0.273496	1	1	0	0.273496	1	1	-3.97448	0.273496
ENSGALG00000000899	PSD2	chr13	640010	686154	+	protein_coding	pleckstrin and Sec7 domain containing 2 [Source:HGNC Symbol;Acc:HGNC:19092]	7.26921	2.45417	9.88429e-06	0.000683455	3.28873	2.45417	0.0276844	0.144711	1.95398	2.45417	0.175472	0.589627	0.701736	2.45417	0.658679	0.907284	0.891796	2.45417	0.489457	0.90021	1.06946	2.45417	0.472825	0.81628	-3.98202	2.45417	0.00193663	0.0513694	-5.32154	2.45417	0.000254558	0.0264667	-6.58968	2.45417	3.34957e-05	0.00665152	-6.38362	2.45417	4.44186e-05	0.00486691	-6.14216	2.45417
ENSGALG00000001874		chr13	4098318	4105100	+	protein_coding	Uncharacterized protein [Source:UniProtKB/TrEMBL;Acc:F1NF58]	3.93066	-0.204703	0.00420092	0.0482564	3.90757	-0.204703	0.00385226	0.0364595	3.91042	-0.204703	0.00442549	0.0698343	2.15409	-0.204703	0.1903	0.532878	1.70825	-0.204703	0.238435	0.745167	3.86002	-0.204703	0.00577452	0.0698237	0	-0.204703	1	1	0	-0.204703	1	1	-1.79289	-0.204703	0.0614203	0.420813	-2.22518	-0.204703	0.0335587	0.241307	0	-0.204703
ENSGALG00000001695	GABRA6	chr13	6621733	6646067	-	protein_coding	Gamma-aminobutyric acid receptor subunit alpha-6 [Source:UniProtKB/Swiss-Prot;Acc:Q90845]	3.29337	0.230824	0.00276291	0.036205	3.27119	0.230824	0.0025483	0.0271083	3.27392	0.230824	0.00301511	0.0544324	3.28506	0.230824	0.00410942	0.0488194	0.40316	0.230824	0.765696	0.982298	1.61239	0.230824	0.236023	0.606282	0	0.230824	1	1	0	0.230824	1	1	0	0.230824	1	1	-2.89592	0.230824	0.00591076	0.0840248	-1.61924	0.230824
ENSGALG00000001662	ATP10B	chr13	7040657	7094574	+	protein_coding	ATPase, class V, type 10B [Source:HGNC Symbol;Acc:HGNC:13543]	4.91705	1.99393	0.000700253	0.0143281	5.35749	1.99393	9.56867e-05	0.00240381	2.26389	1.99393	0.115241	0.479269	4.28453	1.99393	0.00520396	0.0571714	4.27357	1.99393	0.00138973	0.0404713	0.35575	1.99393	0.85628	0.977189	0.46548	1.99393	0.584372	0.944993	-2.65605	1.99393	0.0242429	0.263439	-0.635104	1.99393	0.43135	0.894391	-0.636724	1.99393	0.493764	0.866387	-4.51394	1.99393
ENSGALG00000001206		chr13	7707479	7710846	-	protein_coding	Uncharacterized protein [Source:UniProtKB/TrEMBL;Acc:E1BSV9]	3.20456	-0.221522	0.00438346	0.0495933	3.18255	-0.221522	0.00407648	0.037877	0.0469384	-0.221522	1	1	3.19632	-0.221522	0.00634784	0.0655551	3.18688	-0.221522	0.00134265	0.0397112	0.0819798	-0.221522	1	1	0	-0.221522	1	1	-3.16458	-0.221522	0.00568403	0.119591	0	-0.221522	1	1	0	-0.221522	1	1	-3.0634	-0.221522
ENSGALG00000004078		chr13	11614837	11624376	+	protein_coding	Uncharacterized protein [Source:UniProtKB/TrEMBL;Acc:F1NWA3]	4.58892	0.385445	0.000388239	0.00948577	4.56524	0.385445	0.00034092	0.0062098	4.56816	0.385445	0.000415828	0.0156281	4.58006	0.385445	0.000637637	0.013163	4.5699	0.385445	6.87414e-05	0.00603971	-0.853341	0.385445	0.443748	0.797872	0	0.385445	1	1	0	0.385445	1	1	0	0.385445	1	1	0	0.385445	1	1	-5.37877	0.385445
ENSGALG00000004083	GluR1/A	chr13	11646223	11753641	-	protein_coding	glutamate receptor 1 precursor [Source:RefSeq peptide;Acc:NP_001001774]	7.07369	1.30283	5.99775e-06	0.000454425	4.41863	1.30283	0.00451546	0.040682	7.05218	1.30283	6.50068e-06	0.000907801	2.3711	1.30283	0.117269	0.411222	1.09615	1.30283	0.392486	0.855251	6.73582	1.30283	3.47648e-05	0.00202946	-2.65416	1.30283	0.00759599	0.114804	0	1.30283	1	1	-4.72723	1.30283	0.000272178	0.0225401	-5.9846	1.30283	3.68347e-05	0.00458235	-0.264248	1.30283
ENSGALG00000011450		chr13	12884876	12889478	+	protein_coding	Uncharacterized protein [Source:UniProtKB/TrEMBL;Acc:E1C8L7]	4.61171	0.539197	0.000705491	0.0143969	1.04108	0.539197	0.495074	0.779726	0.844933	0.539197	0.608065	0.915568	0.524974	0.539197	0.784427	0.952054	-0.415384	0.539197	0.700629	0.970227	-0.665249	0.539197	0.555095	0.862495	-3.57269	0.539197	0.00331122	0.0675718	-3.77335	0.539197	0.00260152	0.0781773	-4.11098	0.539197	0.0015783	0.0487665	-5.03442	0.539197	0.000439059	0.0180229	-5.21339	0.539197
ENSGALG00000006076	RASGEF1C	chr13	13369102	13433718	+	protein_coding	ras-GEF domain-containing family member 1C [Source:RefSeq peptide;Acc:NP_001264203]	4.24014	0.404357	0.00168663	0.0258049	4.21676	0.404357	0.00152847	0.0188059	1.51895	0.404357	0.317498	0.753991	3.4885	0.404357	0.0255641	0.163656	-1.1766	0.404357	0.336007	0.823314	1.10832	0.404357	0.493368	0.827996	0	0.404357	1	1	-2.72579	0.404357	0.0138435	0.192002	-0.757174	0.404357	0.284332	0.810195	-5.42452	0.404357	0.000414371	0.0173359	-3.06838	0.404357
ENSGALG00000007573	STK32A	chr13	17432186	17454165	+	protein_coding	serine/threonine-protein kinase 32A [Source:RefSeq peptide;Acc:NP_001020782]	4.76425	1.95748	0.00404752	0.0468342	1.82904	1.95748	0.217623	0.51719	1.06112	1.95748	0.482763	0.858594	7.32779	1.95748	1.59685e-05	0.000815888	-0.15618	1.95748	0.856858	1	2.3061	1.95748	0.137498	0.465762	-2.93532	1.95748	0.0564637	0.377813	-3.7042	1.95748	0.020592	0.240421	2.59434	1.95748	0.0134396	0.164603	-4.92163	1.95748	0.00359061	0.0619545	-2.44698	1.95748
ENSGALG00000004279	GRIFIN	chr14	3172949	3174397	-	protein_coding	Gallus gallus galectin-related inter-fiber protein (GRIFIN), mRNA. [Source:RefSeq mRNA;Acc:NM_001277909]	3.7401	-0.224603	0.00395122	0.0462458	1.50129	-0.224603	0.3287	0.641986	3.72008	-0.224603	0.00415785	0.0671478	1.49483	-0.224603	0.364045	0.725442	2.83066	-0.224603	0.0294313	0.278551	3.67024	-0.224603	0.00547255	0.0676071	-2.23812	-0.224603	0.0287719	0.259384	0	-0.224603	1	1	-2.26441	-0.224603	0.0296298	0.274771	-0.903706	-0.224603	0.237828	0.662422	0	-0.224603
ENSGALG00000004358	AMZ1	chr14	3359836	3366906	+	protein_coding	archaelysin family metallopeptidase 1 [Source:HGNC Symbol;Acc:HGNC:22231]	3.50133	-0.09802	0.00276862	0.0362465	3.4788	-0.09802	0.00257618	0.0273232	2.90711	-0.09802	0.0261009	0.207121	3.49289	-0.09802	0.00410664	0.0488194	0.0317017	-0.09802	1	1	3.43241	-0.09802	0.0039424	0.0545729	0	-0.09802	1	1	-0.58433	-0.09802	0.40238	0.872404	0	-0.09802	1	1	-3.47628	-0.09802	0.00318565	0.0573087	0	-0.09802
ENSGALG00000005413	HS3ST6	chr14	6073676	6095679	-	protein_coding	heparan sulfate (glucosamine) 3-O-sulfotransferase 6 [Source:HGNC Symbol;Acc:HGNC:14178]	3.35201	0.144316	0.00408662	0.0472099	3.32671	0.144316	0.0037446	0.0357254	0.732629	0.144316	0.579386	0.904056	0.209967	0.144316	0.939494	1	-1.68509	0.144316	0.119378	0.575243	1.62207	0.144316	0.215132	0.579379	-0.00608674	0.144316	1	1	-2.6239	0.144316	0.0168677	0.216649	-3.16184	0.144316	0.00643149	0.10515	-5.04446	0.144316	0.000308858	0.0149639	-1.67628	0.144316
ENSGALG00000020911	CLEC19A	chr14	8410448	8412755	-	protein_coding	C-type lectin domain family 19, member A [Source:HGNC Symbol;Acc:HGNC:34522]	2.68552	3.75079	0.0016469	0.0254983	1.86941	3.75079	0.02148	0.121135	1.247	3.75079	0.119846	0.487739	1.23145	3.75079	0.136203	0.446463	-0.889938	3.75079	0.184111	0.680158	-0.766281	3.75079	0.27287	0.650177	-0.815952	3.75079	0.332965	0.818368	-1.43853	3.75079	0.0936895	0.538762	-1.45433	3.75079	0.0918765	0.520354	-3.5756	3.75079	9.40311e-05	0.00778445	-3.4508	3.75079
ENSGALG00000026817		chr14	8611061	8624762	+	protein_coding	Uncharacterized protein [Source:UniProtKB/TrEMBL;Acc:R4GKC3]	5.1644	0.523322	0.000262256	0.00719765	5.1631	0.523322	0.000227809	0.00460272	0.644099	0.523322	0.672131	0.939788	4.42716	0.523322	0.00322661	0.0411089	0.224524	0.523322	0.889943	1	2.2193	0.523322	0.12738	0.444717	0.0195222	0.523322	1	1	-4.52645	0.523322	0.00087657	0.0485516	-0.741465	0.523322	0.408907	0.886121	-4.94588	0.523322	0.000418071	0.0173615	-2.88875	0.523322
ENSGALG00000013170	GSG1L	chr14	11811444	11867036	+	protein_coding	GSG1-like [Source:HGNC Symbol;Acc:HGNC:28283]	4.59371	0.474681	0.000451809	0.0105156	0.938924	0.474681	0.525452	0.799118	4.57295	0.474681	0.000486874	0.0171236	4.58485	0.474681	0.000741319	0.0146862	0.861189	0.474681	0.50579	0.904629	1.47922	0.474681	0.317781	0.694883	-3.65698	0.474681	0.00205932	0.052757	0	0.474681	1	1	0	0.474681	1	1	-3.73865	0.474681	0.00178494	0.0406796	-3.0501	0.474681
ENSGALG00000023740	HBZ	chr14	12090645	12099745	+	protein_coding	Hemoglobin subunit pi [Source:UniProtKB/Swiss-Prot;Acc:P02007]	5.35276	0.903947	5.30412e-06	0.000412851	1.16817	0.903947	0.312991	0.626944	-1.69363	0.903947	0.0838758	0.404251	3.04125	0.903947	0.0147237	0.114762	0.946759	0.903947	0.366059	0.841067	2.16392	0.903947	0.0705451	0.322893	-4.18706	0.903947	8.51783e-05	0.0104719	-7.05457	0.903947	2.05252e-07	0.000213903	-2.33062	0.903947	0.00507165	0.0924976	-4.41256	0.903947	4.94566e-05	0.00521822	-3.12319	0.903947
ENSGALG00000002551	CFAP70	chr14	13072679	13096024	+	protein_coding	cilia and flagella associated protein 70 [Source:HGNC Symbol;Acc:HGNC:30726]	4.80508	1.41149	0.000585161	0.0126097	3.72694	1.41149	0.0104336	0.0738648	-1.02237	1.41149	0.365682	0.788373	-0.300862	1.41149	0.743929	0.936687	-1.78245	1.41149	0.119358	0.575243	1.76601	1.41149	0.227832	0.595631	-1.07034	1.41149	0.211642	0.701501	-5.83441	1.41149	0.000156279	0.0208041	-5.12754	1.41149	0.000421016	0.0271339	-6.59419	1.41149	4.64321e-05	0.00501044	-2.98323	1.41149
ENSGALG00000028345	RHBDL1	chr14	13136531	13139108	+	protein_coding	rhomboid, veinlet-like 1 (Drosophila) [Source:HGNC Symbol;Acc:HGNC:10007]	3.63161	-0.114698	0.000946114	0.0175246	2.68206	-0.114698	0.0225201	0.125401	0.290576	-0.114698	0.869709	0.991227	0.0425712	-0.114698	1	1	2.12791	-0.114698	0.0569818	0.40461	1.82438	-0.114698	0.150241	0.48805	-0.940524	-0.114698	0.15034	0.612553	-3.34776	-0.114698	0.00198621	0.068337	-3.6128	-0.114698	0.00116131	0.0414056	-1.5031	-0.114698	0.0518495	0.306945	-1.74424	-0.114698
ENSGALG00000027342	METRN	chr14	13169100	13176128	+	protein_coding	meteorin, glial cell differentiation regulator [Source:HGNC Symbol;Acc:HGNC:14151]	2.54161	0.240875	0.000182208	0.00562987	2.15171	0.240875	0.00104289	0.0142561	0.655859	0.240875	0.308337	0.746041	0.491906	0.240875	0.478639	0.812021	1.29324	0.240875	0.0334802	0.301195	1.34857	0.240875	0.0426482	0.241159	-0.386602	0.240875	0.664101	0.965959	-1.8866	0.240875	0.00723458	0.136489	-2.05418	0.240875	0.00376022	0.0774905	-1.24816	0.240875	0.057761	0.32598	-1.17911	0.240875
ENSGALG00000002128		chr14	13303876	13320808	+	protein_coding	Uncharacterized protein [Source:UniProtKB/TrEMBL;Acc:F1NY70]	5.35933	0.487849	0.000138739	0.00466083	3.68265	0.487849	0.0137531	0.0892885	0.832199	0.487849	0.586452	0.905913	0.562221	0.487849	0.748769	0.938862	2.45758	0.487849	0.0615866	0.421143	2.55811	0.487849	0.0918042	0.37387	-1.67196	0.487849	0.048524	0.347849	-4.53425	0.487849	0.000569076	0.0405296	-4.82199	0.487849	0.000352287	0.0249955	-2.90594	0.487849	0.00598774	0.0846428	-2.73523	0.487849
ENSGALG00000001866	GPR151	chr14	14447489	14451837	-	protein_coding	G protein-coupled receptor 151 [Source:RefSeq peptide;Acc:NP_001122137]	5.62882	0.283802	0.000696533	0.0143166	5.86713	0.283802	0.000224137	0.00455528	5.65605	0.283802	0.000742871	0.0228962	5.88233	0.283802	0.000437291	0.0100953	3.97882	0.283802	0.00960585	0.14019	5.81701	0.283802	0.000401495	0.012142	0.263158	0.283802	0.989899	1	0.0456279	0.283802	1	1	0.2668	0.283802	1	1	-1.64928	0.283802	0.10673	0.450715	0.252126	0.283802
ENSGALG00000027146	GPR139	chr14	14604690	14623162	+	protein_coding	G protein-coupled receptor 139 [Source:HGNC Symbol;Acc:HGNC:19995]	4.25282	1.04303	0.00205891	0.0296532	0.379424	1.04303	0.822447	0.953875	0.161719	1.04303	0.967217	1	-0.618238	1.04303	0.568547	0.862309	-1.2889	1.04303	0.253711	0.760816	-1.9459	1.04303	0.102394	0.396332	-3.87546	1.04303	0.00410492	0.0788012	-4.09647	1.04303	0.00315585	0.0888757	-4.8896	1.04303	0.000929007	0.0385013	-5.54747	1.04303	0.000347148	0.0158996	-6.15231	1.04303
ENSGALG00000002652	FZD10	chr15	3411518	3413275	-	protein_coding	frizzled-10 precursor [Source:RefSeq peptide;Acc:NP_989429]	4.6787	3.6196	0.000261887	0.00719765	3.41005	3.6196	0.00415823	0.0383116	3.30747	3.6196	0.0057805	0.0817651	4.04632	3.6196	0.0015978	0.0257165	1.74535	3.6196	0.084559	0.492578	4.8696	3.6196	0.000233934	0.00839334	-1.26845	3.6196	0.266412	0.757613	-1.37116	3.6196	0.230444	0.758162	-0.632475	3.6196	0.577478	0.958154	-2.93347	3.6196	0.0142282	0.144042	0.192948	3.6196
ENSGALG00000004840	RPH3A	chr15	6429258	6443243	+	protein_coding	rabphilin 3A [Source:HGNC Symbol;Acc:HGNC:17056]	4.45199	0.0387146	0.000159495	0.00521066	4.2492	0.0387146	0.000482831	0.00813898	2.08299	0.0387146	0.0968578	0.436044	4.01361	0.0387146	0.00191802	0.0288327	1.81527	0.0387146	0.108062	0.553511	1.39212	0.0387146	0.286878	0.665737	-0.182677	0.0387146	1	1	-2.37222	0.0387146	0.0093524	0.158026	-0.438684	0.0387146	0.554431	0.950629	-2.64064	0.0387146	0.00484879	0.0741592	-2.99577	0.0387146
ENSGALG00000004849	WSCD2	chr15	6458296	6473510	+	protein_coding	WSC domain containing 2 [Source:HGNC Symbol;Acc:HGNC:29117]	8.09581	2.52525	5.13737e-08	9.62852e-06	8.07118	2.52525	3.86056e-08	4.36248e-06	2.52494	2.52525	0.0496238	0.306655	2.81273	2.52525	0.0366441	0.205011	-0.181621	2.52525	0.825916	0.993461	1.80991	2.52525	0.158193	0.499957	0	2.52525	1	1	-5.57819	2.52525	1.00683e-05	0.00434585	-5.30812	2.52525	1.60208e-05	0.00433868	-8.28476	2.52525	4.3078e-08	5.5782e-05	-6.21956	2.52525
ENSGALG00000005577	SEZ6L	chr15	7123775	7135058	+	protein_coding	seizure related 6 homolog (mouse)-like [Source:HGNC Symbol;Acc:HGNC:10763]	6.25489	1.20221	4.48351e-05	0.00206677	6.42077	1.20221	1.15255e-05	0.000456024	6.02709	1.20221	0.0001027	0.00638804	6.43605	1.20221	2.805e-05	0.00127243	0.423014	1.20221	0.755871	0.980703	0.328338	1.20221	0.867405	0.981126	0.190744	1.20221	0.989899	1	-0.212646	1.20221	1	1	0.19363	1.20221	1	1	-5.83809	1.20221	9.81063e-05	0.00793992	-5.86908	1.20221
ENSGALG00000005634	CRYBA4	chr15	7181150	7182285	+	protein_coding	beta-crystallin A4 [Source:RefSeq peptide;Acc:NP_989509]	3.56232	0.667958	0.000844209	0.0161192	2.52307	0.667958	0.0305229	0.15542	3.54248	0.667958	0.000917557	0.0257785	0.0775409	0.667958	1	1	1.35842	0.667958	0.211561	0.71319	-3.50253	0.667958	0.00203545	0.0359714	-1.03107	0.667958	0.145217	0.602779	0	0.667958	1	1	-3.50835	0.667958	0.00113026	0.0410701	-2.20702	0.667958	0.0117496	0.127562	-7.0048	0.667958
ENSGALG00000005951		chr15	7955323	7957642	-	protein_coding	vacuolar protein sorting 29 homolog [Source:RefSeq peptide;Acc:NP_001264434]	4.08638	0.445881	0.00117984	0.02042	-1.29729	0.445881	0.269773	0.580317	1.92247	0.445881	0.181774	0.599416	4.07768	0.445881	0.00181339	0.0277364	-0.0883704	0.445881	0.910751	1	-0.675131	0.445881	0.543539	0.856028	-5.38787	0.445881	0.000217651	0.0173176	-2.16649	0.445881	0.0245622	0.26525	0	0.445881	1	1	-4.18177	0.445881	0.00115326	0.0314092	-4.69924	0.445881
ENSGALG00000006374	TBX6	chr15	8240402	8251321	+	protein_coding	T-box-containing protein TBX6L [Source:RefSeq peptide;Acc:NP_001025538]	4.01008	-0.0234671	0.00136764	0.0225882	3.9869	-0.0234671	0.00124894	0.0162464	3.98976	-0.0234671	0.00147028	0.0354959	0.748949	-0.0234671	0.657153	0.906808	3.99147	-0.0234671	0.000321838	0.0152301	1.31598	-0.0234671	0.375694	0.744283	0	-0.0234671	1	1	0	-0.0234671	1	1	-3.28398	-0.0234671	0.00431882	0.0830193	0	-0.0234671	1	1	-2.63093	-0.0234671
ENSGALG00000006968	HNF1A	chr15	9105876	9120130	-	protein_coding	hepatocyte nuclear factor 1-alpha [Source:RefSeq peptide;Acc:NP_001025839]	4.33618	0.143976	0.000177837	0.00555505	-0.118556	0.143976	0.863418	0.966789	3.28258	0.143976	0.00864276	0.10513	4.32739	0.143976	0.00030494	0.00782625	0.161836	0.143976	0.931556	1	3.48988	0.143976	0.00581637	0.0702105	-4.45809	0.143976	0.000174308	0.0154214	-1.0484	0.143976	0.138167	0.628768	0	0.143976	1	1	-4.18115	0.143976	0.000277461	0.0141148	-0.778097	0.143976
ENSGALG00000007319	CCDC64	chr15	9504310	9545045	-	protein_coding	coiled-coil domain containing 64 [Source:HGNC Symbol;Acc:HGNC:28095]	3.43985	-0.114661	0.00234761	0.0324654	3.65725	-0.114661	0.00063091	0.0100443	0.72807	-0.114661	0.575957	0.902126	1.98416	-0.114661	0.112407	0.401559	2.68651	-0.114661	0.0130513	0.169166	0.991541	-0.114661	0.450798	0.802433	0.240692	-0.114661	0.989899	1	-2.71637	-0.114661	0.0106431	0.169575	-1.4676	-0.114661	0.0888476	0.511905	-0.74754	-0.114661	0.344638	0.762341	-2.39611	-0.114661
ENSGALG00000007781	GAL3ST1	chr15	10794681	10798850	+	protein_coding	galactose-3-O-sulfotransferase 1 [Source:HGNC Symbol;Acc:HGNC:24240]	3.45345	3.08105	6.03383e-05	0.00256555	4.80695	3.08105	1.56186e-07	1.42609e-05	1.77587	3.08105	0.0249722	0.202104	8.79944	3.08105	8.36565e-16	1.08328e-12	1.09543	3.08105	0.122534	0.580789	1.3617	3.08105	0.0867596	0.362424	1.35512	3.08105	0.0946906	0.492073	-1.67759	3.08105	0.0445244	0.369584	5.38051	3.08105	2.73908e-09	5.57363e-06	-2.35811	3.08105	0.00478917	0.0737589	-2.09021	3.08105
ENSGALG00000020905	KSR2	chr15	11212414	11257367	+	protein_coding	kinase suppressor of ras 2 [Source:HGNC Symbol;Acc:HGNC:18610]	2.84159	-0.380809	0.00353134	0.0431393	2.82036	-0.380809	0.00324701	0.0322302	2.82297	-0.380809	0.00378518	0.0629957	2.83364	-0.380809	0.00505849	0.0560177	2.82454	-0.380809	0.00101247	0.033292	2.7767	-0.380809	0.00496096	0.0636633	0	-0.380809	1	1	0	-0.380809	1	1	0	-0.380809	1	1	0	-0.380809	1	1	0	-0.380809
ENSGALG00000007079	PAPPA	chr17	3040970	3209266	+	protein_coding	pregnancy-associated plasma protein A, pappalysin 1 [Source:HGNC Symbol;Acc:HGNC:8602]	4.48421	0.502244	0.00426588	0.0486495	1.78439	0.502244	0.232137	0.534868	2.3676	0.502244	0.116725	0.482415	5.47653	0.502244	0.000287169	0.00747062	0.588338	0.502244	0.690333	0.965536	2.91031	0.502244	0.0668028	0.31273	-2.69991	0.502244	0.051192	0.358531	-2.11764	0.502244	0.110855	0.57398	1.01438	0.502244	0.190536	0.708435	-3.89906	0.502244	0.010328	0.116848	-1.54034	0.502244
ENSGALG00000003895	PRDM12	chr17	5956541	5962675	+	protein_coding	PR domain containing 12 [Source:HGNC Symbol;Acc:HGNC:13997]	4.42377	2.16065	0.000569606	0.0124059	5.13828	2.16065	3.55966e-05	0.00111929	2.27298	2.16065	0.0567798	0.32917	-0.565972	2.16065	0.542629	0.849494	-1.38746	2.16065	0.145147	0.624308	-3.04562	2.16065	0.00306115	0.0466841	0.730237	2.16065	0.45626	0.893724	-2.1516	2.16065	0.0599008	0.432756	-4.99911	2.16065	0.000223032	0.020394	-5.81413	2.16065	3.95665e-05	0.00459046	-7.44553	2.16065
ENSGALG00000003471	CEL	chr17	6773214	6778591	+	protein_coding	carboxyl ester lipase precursor [Source:RefSeq peptide;Acc:NP_001013015]	3.84787	-0.0516437	0.00269306	0.0355601	0.185953	-0.0516437	0.964411	1	1.463	-0.0516437	0.333901	0.767233	1.09863	-0.0516437	0.504559	0.828063	1.36948	-0.0516437	0.30634	0.804777	3.77756	-0.0516437	0.00382078	0.0536524	-3.66483	-0.0516437	0.00381932	0.0750379	-2.38854	-0.0516437	0.0215733	0.247241	-2.77061	-0.0516437	0.012462	0.156113	-2.48225	-0.0516437	0.0182299	0.169815	0	-0.0516437
ENSGALG00000002108		chr18	4530723	4546873	+	protein_coding		5.12153	1.51565	0.00117077	0.0203134	5.32991	1.51565	0.000537212	0.00885654	-2.29803	1.51565	0.070984	0.369959	-1.43474	1.51565	0.24696	0.604312	1.93597	1.51565	0.164721	0.651851	2.74656	1.51565	0.0920716	0.374277	0.229318	1.51565	0.987291	1	-7.42565	1.51565	6.96426e-05	0.0141713	-6.57515	1.51565	0.000197678	0.0193159	-3.18919	1.51565	0.0161738	0.155767	-2.3262	1.51565
ENSGALG00000003105	ANKFN1	chr18	6080249	6129240	+	protein_coding	ankyrin-repeat and fibronectin type III domain containing 1 [Source:HGNC Symbol;Acc:HGNC:26766]	6.2771	1.07919	2.23643e-05	0.00126969	6.2527	1.07919	1.87098e-05	0.00068334	6.25571	1.07919	2.42003e-05	0.00236102	1.56541	1.07919	0.294447	0.656995	6.07813	1.07919	7.76186e-06	0.00164659	6.20238	1.07919	3.94417e-05	0.00225625	0	1.07919	1	1	0	1.07919	1	1	-4.73639	1.07919	0.000285621	0.0227779	-0.182613	1.07919	1	1	0	1.07919
ENSGALG00000003110		chr18	6132301	6137105	+	protein_coding	Uncharacterized protein [Source:UniProtKB/TrEMBL;Acc:F1NAM8]	3.71819	-0.225654	0.0022901	0.0319806	3.69536	-0.225654	0.00207264	0.0232462	3.69817	-0.225654	0.00242811	0.0469281	3.70964	-0.225654	0.0033825	0.0424123	3.69986	-0.225654	0.000591408	0.0234233	3.64835	-0.225654	0.00327957	0.049018	0	-0.225654	1	1	0	-0.225654	1	1	0	-0.225654	1	1	0	-0.225654	1	1	0	-0.225654
ENSGALG00000003957	APOH	chr18	7724174	7733771	+	protein_coding	beta-2-glycoprotein 1 precursor [Source:RefSeq peptide;Acc:NP_001264923]	3.00582	3.62894	6.54055e-06	0.000487768	4.75125	3.62894	5.99404e-11	1.6419e-08	3.45355	3.62894	4.44957e-07	0.000126759	3.31931	3.62894	1.9269e-06	0.000177076	4.19196	3.62894	8.91906e-11	6.35215e-07	3.2903	3.62894	1.86965e-06	0.000223792	1.74612	3.62894	0.00816269	0.120362	0.447966	3.62894	0.492966	0.917064	0.313623	3.62894	0.636747	0.974488	1.18654	3.62894	0.0505214	0.302796	0.28503	3.62894
ENSGALG00000004418	SS2R	chr18	9251315	9253596	+	protein_coding	somatostatin receptor type 2 [Source:RefSeq peptide;Acc:NP_001025516]	5.08474	0.784451	0.000537669	0.0118922	0.766307	0.784451	0.654533	0.874745	5.06372	0.784451	0.000571959	0.0192813	0.3041	0.784451	0.916127	0.996874	-1.05547	0.784451	0.381254	0.848014	0.518694	0.784451	0.791264	0.959772	-4.32114	0.784451	0.00159416	0.0470917	0	0.784451	1	1	-4.80556	0.784451	0.000850786	0.0376354	-6.14776	0.784451	0.000154208	0.0100758	-4.50143	0.784451
ENSGALG00000017418	NPTX1	chr18	9754645	9756687	+	protein_coding	neuronal pentraxin I [Source:HGNC Symbol;Acc:HGNC:7952]	3.74772	-0.268292	0.00398717	0.0464376	2.42933	-0.268292	0.106022	0.344554	3.72767	-0.268292	0.00424718	0.0681271	3.73916	-0.268292	0.00570726	0.060893	3.72936	-0.268292	0.00114379	0.0356501	3.67775	-0.268292	0.00551473	0.0678341	-1.31236	-0.268292	0.115044	0.541876	0	-0.268292	1	1	0	-0.268292	1	1	0	-0.268292	1	1	0	-0.268292
ENSGALG00000007770	FADS6	chr18	10796506	10800958	-	protein_coding	fatty acid desaturase 6 [Source:HGNC Symbol;Acc:HGNC:30459]	3.15377	-0.028793	0.0024143	0.0330349	3.13182	-0.028793	0.00224253	0.024647	3.13453	-0.028793	0.00261212	0.0491507	3.14555	-0.028793	0.0035419	0.0439008	2.41553	-0.028793	0.022817	0.23723	0.816208	-0.028793	0.561912	0.865564	0	-0.028793	1	1	0	-0.028793	1	1	0	-0.028793	1	1	-0.731471	-0.028793	0.249664	0.676326	-2.27772	-0.028793
ENSGALG00000021589	RTN4RL1	chr19	5465307	5466656	-	protein_coding	reticulon 4 receptor-like 1 [Source:HGNC Symbol;Acc:HGNC:21329]	5.63982	0.310552	0.000309018	0.00818151	5.83134	0.310552	9.02859e-05	0.00231301	5.83433	0.310552	0.000112595	0.00676711	5.84654	0.310552	0.000187859	0.00543861	2.77746	0.310552	0.0458973	0.359315	3.50352	0.310552	0.033757	0.208968	0.21628	0.310552	0.989899	1	0.216902	0.310552	1	1	0.21944	0.310552	1	1	-2.86581	0.310552	0.0158722	0.153585	-2.07827	0.310552
ENSGALG00000003670		chr20	5036695	5037630	-	pseudogene		3.02963	1.71434	0.00114381	0.02004	4.58563	1.71434	3.72246e-06	0.00019638	2.9533	1.71434	0.00140537	0.0342959	2.93553	1.71434	0.00209873	0.0305668	1.84724	1.71434	0.0214643	0.229248	3.55383	1.71434	0.000260839	0.00908408	1.55989	1.71434	0.0760871	0.441298	-0.0754356	1.71434	0.955133	1	-0.0937948	1.71434	0.92834	1	-1.18228	1.71434	0.185998	0.590209	0.52792	1.71434
ENSGALG00000004074	KCNS1	chr20	5520686	5526950	+	protein_coding	potassium voltage-gated channel, modifier subfamily S, member 1 [Source:HGNC Symbol;Acc:HGNC:6300]	4.42559	0.690122	0.00360494	0.0436429	0.993808	0.690122	0.510019	0.790072	0.96806	0.690122	0.526679	0.879448	1.51012	0.690122	0.331448	0.695513	5.09305	0.690122	4.00573e-05	0.00424069	5.03884	0.690122	0.000394657	0.0119606	-3.43298	0.690122	0.0158581	0.182322	-3.46135	0.690122	0.0111121	0.171948	-2.92883	0.690122	0.0314364	0.285392	0.689541	0.690122	0.205857	0.619607	0.661732	0.690122
ENSGALG00000023846		chr20	5670954	5673320	-	protein_coding	Uncharacterized protein [Source:UniProtKB/TrEMBL;Acc:F1P050]	2.92297	-0.101616	0.00370653	0.0445158	2.90153	-0.101616	0.00339669	0.0332297	2.54857	-0.101616	0.0251149	0.202631	-0.000590382	-0.101616	0.936624	1	-0.320333	-0.101616	0.730733	0.975288	2.85745	-0.101616	0.0053015	0.0664741	0	-0.101616	1	1	-0.362337	-0.101616	0.590259	0.952015	-2.94606	-0.101616	0.0042263	0.0825285	-3.25042	-0.101616	0.00245811	0.0490382	0	-0.101616
ENSGALG00000004298	R3HDML	chr20	5792281	5795875	-	protein_coding	R3H domain containing-like [Source:HGNC Symbol;Acc:HGNC:16249]	2.87609	-0.192276	0.00323796	0.040493	-0.336925	-0.192276	0.711299	0.901401	2.85737	-0.192276	0.00346499	0.0599699	2.86809	-0.192276	0.00466209	0.0531254	1.20278	-0.192276	0.248197	0.756561	0.756024	-0.192276	0.575638	0.870811	-3.21676	-0.192276	0.0020416	0.052492	0	-0.192276	1	1	0	-0.192276	1	1	-1.67487	-0.192276	0.033605	0.241307	-2.06186	-0.192276
ENSGALG00000005170	HRH3	chr20	8120601	8123051	-	protein_coding	histamine receptor H3 [Source:HGNC Symbol;Acc:HGNC:5184]	4.41745	0.0720632	0.0016843	0.0258049	4.3939	0.0720632	0.00152887	0.0188059	4.39681	0.0720632	0.00179309	0.0390531	-0.329909	0.0720632	0.737494	0.936012	4.39854	0.0720632	0.000403399	0.0179004	0.489429	0.0720632	0.826027	0.967697	0	0.0720632	1	1	0	0.0720632	1	1	-4.77241	0.0720632	0.00121066	0.0424258	0	0.0720632	1	1	-3.86452	0.0720632
ENSGALG00000005460	SLCO4A1	chr20	8527860	8554223	+	protein_coding	solute carrier organic anion transporter family member 4A1 [Source:RefSeq peptide;Acc:NP_001265080]	4.96335	1.86204	0.000347001	0.008842	4.72704	1.86204	0.000910841	0.0129352	-0.522705	1.86204	0.628168	0.92323	0.0779977	1.86204	1	1	-0.266214	1.86204	0.795552	0.986398	-2.95628	1.86204	0.0200275	0.153652	-0.216319	1.86204	1	1	-5.49397	1.86204	0.000202227	0.02323	-4.91039	1.86204	0.000428656	0.0271368	-5.23683	1.86204	0.000265967	0.0137946	-7.8556	1.86204
ENSGALG00000029170	NPBWR2	chr20	9589297	9590932	+	protein_coding	neuropeptides B/W receptor 2 [Source:HGNC Symbol;Acc:HGNC:4530]	5.56957	0.934659	0.00284522	0.0370113	6.17695	0.934659	0.000377004	0.00667916	1.45092	0.934659	0.426675	0.829476	-0.308051	0.934659	0.758995	0.942011	6.00409	0.934659	0.000212929	0.0119408	6.12666	0.934659	0.000652291	0.0168137	0.632952	0.934659	0.425652	0.878556	-4.12295	0.934659	0.0145697	0.197981	-5.89414	0.934659	0.00213274	0.0573184	0.453456	0.934659	0.634475	0.926539	0.60876	0.934659
ENSGALG00000006662	BPIFB3	chr20	10633103	10644913	+	protein_coding	Ovocalyxin-36 precursor [Source:RefSeq peptide;Acc:NP_001026032]	5.58464	2.89991	6.8873e-05	0.00281905	5.37213	2.89991	0.000130334	0.00304841	0.36536	2.89991	0.822037	0.979431	-1.70868	2.89991	0.124266	0.424369	0.360813	2.89991	0.785194	0.984935	-4.38461	2.89991	0.000270159	0.00924731	-0.194537	2.89991	1	1	-5.22583	2.89991	0.000165474	0.0212343	-7.31581	2.89991	4.57367e-06	0.00250567	-5.22994	2.89991	0.000146582	0.00984867	-9.91265	2.89991
ENSGALG00000006666	BPIFB7	chr20	10643158	10647278	-	protein_coding	protein TENP [Source:RefSeq peptide;Acc:NP_990357]	5.23513	3.98236	0.000214387	0.00627049	4.55982	3.98236	0.00154022	0.0188802	-0.622933	3.98236	0.555299	0.892337	-3.3773	3.98236	0.00533247	0.0581146	-0.799636	3.98236	0.455026	0.883265	-5.98173	3.98236	7.1981e-06	0.000648922	-0.66352	3.98236	0.444896	0.888669	-5.86485	3.98236	0.000101678	0.0164579	-8.63469	3.98236	1.30009e-06	0.00113018	-6.04114	3.98236	6.99172e-05	0.00655198	-11.1616	3.98236
ENSGALG00000007963	NFATC2	chr20	13524951	13576049	+	protein_coding	nuclear factor of activated T-cells, cytoplasmic, calcineurin-dependent 2 [Source:HGNC Symbol;Acc:HGNC:7776]	5.51726	0.633726	5.46308e-05	0.00237999	3.69378	0.633726	0.00998205	0.0713066	2.15508	0.633726	0.127812	0.504923	-0.0107916	0.633726	0.92309	0.998443	1.30479	0.633726	0.299276	0.798367	2.2874	0.633726	0.107633	0.406446	-1.81946	0.633726	0.0318464	0.2739	-3.36763	0.633726	0.00224222	0.0729182	-5.55342	0.633726	6.17593e-05	0.00916354	-4.21877	0.633726	0.000500399	0.019264	-3.16404	0.633726
ENSGALG00000000420	KLHDC7A	chr21	6037	7743	-	protein_coding	kelch domain containing 7A [Source:HGNC Symbol;Acc:HGNC:26791]	4.91274	0.782576	0.000280345	0.00752021	-0.643081	0.782576	0.553105	0.817277	4.8918	0.782576	0.00030164	0.0128255	0.447532	0.782576	0.812466	0.963329	-0.158932	0.782576	0.855948	1	2.40806	0.782576	0.107414	0.405993	-5.55946	0.782576	0.000127263	0.0125884	0	0.782576	1	1	-4.48985	0.782576	0.00060001	0.0323733	-5.07887	0.782576	0.000247855	0.0134541	-2.43902	0.782576
ENSGALG00000000479	PADI3	chr21	129323	135282	-	protein_coding	protein-arginine deiminase type-3 [Source:RefSeq peptide;Acc:NP_990374]	3.51242	0.149563	0.00395471	0.0462487	3.48988	0.149563	0.0036872	0.0353912	3.1285	0.149563	0.0211583	0.18347	3.50398	0.149563	0.00574116	0.0610732	3.3226	0.149563	0.00357218	0.0731066	-2.71273	0.149563	0.0349891	0.213203	0	0.149563	1	1	-0.370992	0.149563	0.608695	0.956821	0	0.149563	1	1	-0.174853	0.149563	1	1	-6.16531	0.149563
ENSGALG00000002637	RBP7	chr21	3590985	3592942	+	protein_coding	retinol binding protein 7, cellular [Source:HGNC Symbol;Acc:HGNC:30316]	2.5653	-0.103159	0.00372896	0.0445972	-1.36874	-0.103159	0.153062	0.426903	1.814	-0.103159	0.0773803	0.38703	1.5016	-0.103159	0.162875	0.492252	0.782443	-0.103159	0.504807	0.904139	0.52094	-0.103159	0.70664	0.932238	-3.93973	-0.103159	0.000307138	0.0203483	-0.745188	-0.103159	0.248785	0.777816	-1.07429	-0.103159	0.120154	0.590162	-1.78456	-0.103159	0.0268719	0.211589	-1.98844	-0.103159
ENSGALG00000003713		chr21	4312361	4316769	+	protein_coding	Chloride channel protein [Source:UniProtKB/TrEMBL;Acc:E1BS59]	3.734	0.517488	0.00269372	0.0355601	3.71115	0.517488	0.0024763	0.0266006	-1.26309	0.517488	0.293717	0.734307	1.86014	0.517488	0.224721	0.578516	1.1631	0.517488	0.385121	0.851811	1.43804	0.517488	0.369302	0.738294	0	0.517488	1	1	-5.00566	0.517488	0.000596987	0.0413801	-1.89086	0.517488	0.0421285	0.338454	-2.57514	0.517488	0.0150386	0.149483	-2.23324	0.517488
ENSGALG00000017714	FHAD1	chr21	4931027	4938907	-	protein_coding	forkhead-associated (FHA) phosphopeptide binding domain 1 [Source:HGNC Symbol;Acc:HGNC:29408]	3.6477	-0.0121343	0.00153104	0.0242129	3.62497	-0.0121343	0.00140603	0.0177864	-0.360943	-0.0121343	0.710094	0.950472	3.63919	-0.0121343	0.00234926	0.0329683	3.62944	-0.0121343	0.000375827	0.0170487	-0.422259	-0.0121343	0.669476	0.917101	0	-0.0121343	1	1	-4.01642	-0.0121343	0.00108651	0.0524325	0	-0.0121343	1	1	0	-0.0121343	1	1	-4.00906	-0.0121343
ENSGALG00000004631	DRAXIN	chr21	5645770	5657774	-	protein_coding	Draxin [Source:UniProtKB/Swiss-Prot;Acc:B6ZI38]	2.56959	6.79207	0.000390893	0.00950132	5.32863	6.79207	1.65074e-10	3.85462e-08	3.05666	6.79207	3.95374e-05	0.00323661	4.47887	6.79207	6.49589e-08	1.17123e-05	1.2721	6.79207	0.0423897	0.344045	3.74006	6.79207	2.04649e-06	0.000238936	2.75923	6.79207	0.000291453	0.0197688	0.487102	6.79207	0.499605	0.920222	1.90939	6.79207	0.0123253	0.154857	-1.29748	6.79207	0.0686914	0.357486	1.17055	6.79207
ENSGALG00000013515	SLC4A5	chr22	2840728	2865827	-	protein_coding	solute carrier family 4 (sodium bicarbonate cotransporter), member 5 [Source:HGNC Symbol;Acc:HGNC:18168]	3.78713	-0.23857	0.00203244	0.0294508	3.76421	-0.23857	0.00183254	0.0214687	3.76704	-0.23857	0.00217978	0.0438305	3.77855	-0.23857	0.00302355	0.0394029	3.76873	-0.23857	0.000510038	0.0210579	3.71702	-0.23857	0.00291081	0.0454875	0	-0.23857	1	1	0	-0.23857	1	1	0	-0.23857	1	1	0	-0.23857	1	1	0	-0.23857
ENSGALG00000013953	ASPR	chr22	2915445	2927562	+	protein_coding	substance-P receptor [Source:RefSeq peptide;Acc:NP_990199]	4.20226	1.40152	0.00159015	0.0248629	0.453612	1.40152	0.814751	0.95071	4.18177	1.40152	0.00170248	0.0380692	0.322523	1.40152	0.90008	0.98956	-1.38686	1.40152	0.249999	0.758192	1.65332	1.40152	0.292759	0.672466	-3.7513	1.40152	0.00317756	0.0662682	0	1.40152	1	1	-3.90378	1.40152	0.00262173	0.0639452	-5.59699	1.40152	0.000291848	0.0144343	-2.48501	1.40152
ENSGALG00000000519	UBXN11	chr23	203721	213621	+	protein_coding	UBX domain protein 11 [Source:HGNC Symbol;Acc:HGNC:30600]	4.64141	0.791665	0.000714911	0.0145682	-0.191956	0.791665	0.822512	0.953875	0.529993	0.791665	0.765622	0.967908	4.63253	0.791665	0.00114174	0.0203329	-0.209525	0.791665	0.825511	0.99332	4.56881	0.791665	0.0010745	0.0236923	-4.83679	0.791665	0.000620764	0.0286013	-4.11846	0.791665	0.00172103	0.0648526	0	0.791665	1	1	-4.85814	0.791665	0.000594393	0.0213263	0	0.791665
ENSGALG00000000548	MATN1	chr23	243866	259904	-	protein_coding	cartilage matrix protein precursor [Source:RefSeq peptide;Acc:NP_001025546]	5.87272	1.04482	2.925e-05	0.00151189	5.84843	1.04482	2.46561e-05	0.000830265	-0.0963682	1.04482	0.874872	0.992647	2.58609	1.04482	0.0798449	0.32785	0.261057	1.04482	0.86183	1	1.82842	1.04482	0.201014	0.562521	0	1.04482	1	1	-5.97686	1.04482	3.15998e-05	0.00939992	-3.30911	1.04482	0.00229485	0.059217	-5.61879	1.04482	5.04927e-05	0.00528837	-3.97854	1.04482
ENSGALG00000028175	GJA9	chr23	3211327	3212868	+	protein_coding	gap junction protein, alpha 9, 59kDa [Source:HGNC Symbol;Acc:HGNC:19155]	3.4605	-0.0496237	0.00378835	0.0450647	3.43808	-0.0496237	0.0035403	0.0343282	3.44084	-0.0496237	0.00405459	0.0660797	0.0195869	-0.0496237	1	1	1.04306	-0.0496237	0.412749	0.864722	0.433258	-0.0496237	0.817507	0.965864	0	-0.0496237	1	1	0	-0.0496237	1	1	-3.46447	-0.0496237	0.00424694	0.0825285	-2.42157	-0.0496237	0.0182574	0.169815	-2.96671	-0.0496237
ENSGALG00000001346		chr24	1652518	1654350	-	protein_coding	Uncharacterized protein [Source:UniProtKB/TrEMBL;Acc:E1BZ50]	3.92914	0.275062	0.000343613	0.00879763	1.69471	0.275062	0.120739	0.37153	1.40342	0.275062	0.202954	0.630921	1.03034	0.275062	0.376458	0.735464	1.41002	0.275062	0.152889	0.636108	4.2749	0.275062	0.000119897	0.00503086	-2.23381	0.275062	0.0182485	0.19821	-2.5283	0.275062	0.0105796	0.16913	-2.91247	0.275062	0.00422623	0.0825285	-2.52157	0.275062	0.00934489	0.109209	0.392608	0.275062
ENSGALG00000024075	IL10R1	chr24	5424232	5428001	+	protein_coding	interleukin-10 receptor subunit alpha precursor [Source:RefSeq peptide;Acc:NP_001034686]	4.93874	0.455693	0.00111234	0.0196091	4.91483	0.455693	0.000993059	0.0137867	4.91778	0.455693	0.00117807	0.0304472	4.92979	0.455693	0.00172197	0.026924	0.488526	0.455693	0.767872	0.982514	4.86554	0.455693	0.00162172	0.0307586	0	0.455693	1	1	0	0.455693	1	1	0	0.455693	1	1	-4.45696	0.455693	0.00208642	0.0448251	0	0.455693
ENSGALG00000007846		chr24	6119941	6122966	+	protein_coding	Uncharacterized protein [Source:UniProtKB/TrEMBL;Acc:E1C8H4]	4.11699	-0.0151446	0.00234665	0.0324654	0.0111503	-0.0151446	1	1	2.88888	-0.0151446	0.0632091	0.348433	4.10827	-0.0151446	0.00349981	0.043562	0.832476	-0.0151446	0.561553	0.928793	4.04574	-0.0151446	0.00334701	0.049481	-4.10904	-0.0151446	0.00260475	0.0594585	-1.22462	-0.0151446	0.129566	0.611215	0	-0.0151446	1	1	-3.29022	-0.0151446	0.00716811	0.0929896	0	-0.0151446
ENSGALG00000007868	BCO2	chr24	6133778	6154197	-	protein_coding	beta-carotene oxygenase 2 [Source:HGNC Symbol;Acc:HGNC:18503]	7.36689	2.111	2.07625e-05	0.00118891	2.46058	2.111	0.124353	0.377834	1.3929	2.111	0.384931	0.804188	1.29854	2.111	0.439362	0.786586	0.375728	2.111	0.815302	0.99156	-0.0278547	2.111	0.908516	0.993315	-4.90892	2.111	0.00058159	0.0279053	-5.98152	2.111	0.000149854	0.0204546	-6.0938	2.111	0.000123464	0.0141825	-6.99841	2.111	3.69959e-05	0.00458235	-7.32866	2.111
ENSGALG00000026754		chr25	885230	907160	+	protein_coding	Gallus gallus feather keratin 1-like (LOC769139), mRNA. [Source:RefSeq mRNA;Acc:NM_001277931]	4.00756	2.59193	0.00081748	0.0158032	3.7585	2.59193	0.00127009	0.0164085	1.9355	2.59193	0.0755598	0.382743	4.42557	2.59193	0.000449128	0.0102909	0.71986	2.59193	0.460235	0.884834	1.27651	2.59193	0.244028	0.617359	-0.247703	2.59193	0.832189	1	-2.07222	2.59193	0.0668586	0.456666	0.419507	2.59193	0.713808	0.992845	-3.28812	2.59193	0.00517394	0.0769286	-2.72634	2.59193
ENSGALG00000027167		chr25	908919	910020	+	protein_coding	feather keratin 1-like [Source:RefSeq peptide;Acc:NP_001264889]	4.58697	0.829075	3.64434e-06	0.000303285	4.87737	0.829075	3.76988e-07	2.90016e-05	2.18268	0.829075	0.0161324	0.156747	4.62655	0.829075	5.13765e-06	0.00035445	0.400548	0.829075	0.647704	0.953669	1.93039	0.829075	0.0364139	0.218575	0.305534	0.829075	0.808817	1	-2.40584	0.829075	0.00429672	0.104086	0.0450225	0.829075	1	1	-4.18969	0.829075	1.1594e-05	0.00213258	-2.62418	0.829075
ENSGALG00000000616	ELF3	chr26	309759	314195	+	protein_coding	E74-like factor 3 (ets domain transcription factor, epithelial-specific ) [Source:HGNC Symbol;Acc:HGNC:3318]	4.88457	1.01997	0.000671506	0.0139228	4.8607	1.01997	0.00059641	0.00957752	-0.745683	1.01997	0.525118	0.879448	4.16947	1.01997	0.00809216	0.0776717	-0.63704	1.01997	0.583192	0.932444	-1.34418	1.01997	0.280887	0.659354	0	1.01997	1	1	-5.63827	1.01997	0.000303318	0.0288031	-0.719991	1.01997	0.281879	0.807852	-5.52904	1.01997	0.000325472	0.0154534	-6.16476	1.01997
ENSGALG00000000217	PPFIA4	chr26	935843	958649	+	protein_coding	protein tyrosine phosphatase, receptor type, f polypeptide (PTPRF), interacting protein (liprin), alpha 4 [Source:HGNC Symbol;Acc:HGNC:9248]	4.70229	0.249707	0.00101912	0.0184218	4.67853	0.249707	0.000910069	0.0129352	4.68146	0.249707	0.00108127	0.0291244	0.6341	0.249707	0.745666	0.936699	4.68321	0.249707	0.000218471	0.0121559	-0.288651	0.249707	0.763852	0.951075	0	0.249707	1	1	0	0.249707	1	1	-4.09237	0.249707	0.00240752	0.0609107	0	0.249707	1	1	-4.92712	0.249707
ENSGALG00000000437		chr26	1376304	1379433	+	protein_coding	embryonic pepsinogen precursor [Source:RefSeq peptide;Acc:NP_990385]	4.28442	0.486277	0.00322638	0.0404192	-2.57247	0.486277	0.066388	0.256965	4.26387	0.486277	0.00340716	0.0594022	4.27565	0.486277	0.00471931	0.0535206	4.2656	0.486277	0.000886329	0.0309433	4.21268	0.486277	0.00449463	0.0593411	-6.86134	0.486277	0.000215175	0.0173176	0	0.486277	1	1	0	0.486277	1	1	0	0.486277	1	1	0	0.486277
ENSGALG00000001605	PPM1J	chr26	3499167	3506175	-	protein_coding	protein phosphatase, Mg2+/Mn2+ dependent, 1J [Source:HGNC Symbol;Acc:HGNC:20785]	3.90366	0.469726	0.00225873	0.0317292	3.88061	0.469726	0.00205837	0.023159	3.88345	0.469726	0.00240094	0.0466562	-0.834637	0.469726	0.470393	0.807359	0.466355	0.469726	0.75043	0.979685	-0.1438	0.469726	0.847395	0.973814	0	0.469726	1	1	0	0.469726	1	1	-4.76352	0.469726	0.000820348	0.0372166	-3.44348	0.469726	0.00454218	0.0718876	-3.98556	0.469726
ENSGALG00000001968	SYT6	chr26	3751477	3778467	-	protein_coding	synaptotagmin VI [Source:HGNC Symbol;Acc:HGNC:18638]	4.91754	0.746126	0.000393122	0.00950702	2.54842	0.746126	0.0895708	0.308796	0.734188	0.746126	0.651214	0.932501	3.17506	0.746126	0.043293	0.227804	-0.636833	0.746126	0.568454	0.93032	-0.655803	0.746126	0.555442	0.8625	-2.36786	0.746126	0.017534	0.193009	-4.19032	0.746126	0.00130501	0.0565118	-1.75824	0.746126	0.0423094	0.339524	-5.5618	0.746126	0.000180323	0.0110712	-5.50921	0.746126
ENSGALG00000003546	FMOD	chr26	5167693	5174255	-	protein_coding	fibromodulin precursor [Source:RefSeq peptide;Acc:NP_990298]	3.91757	0.409709	0.00250954	0.0338119	-1.14139	0.409709	0.344731	0.657563	-0.927045	0.409709	0.438697	0.83596	-0.674518	0.409709	0.557484	0.856798	-0.220901	0.409709	0.823929	0.992821	3.84699	0.409709	0.00355395	0.0509696	-5.06317	0.409709	0.000654504	0.0298117	-4.8529	0.409709	0.00089446	0.0490026	-4.61716	0.409709	0.00114942	0.041369	-4.14559	0.409709	0.00204713	0.0442566	0	0.409709
ENSGALG00000003554	OPTC	chr26	5211510	5214635	+	protein_coding	opticin precursor [Source:RefSeq peptide;Acc:NP_989804]	2.8059	4.56368	0.0011817	0.0204274	1.59531	4.56368	0.0489276	0.212218	1.16878	4.56368	0.147618	0.544309	0.460395	4.56368	0.589415	0.873363	0.329627	4.56368	0.661536	0.957564	-0.481115	4.56368	0.484184	0.822701	-1.21055	4.56368	0.15755	0.626436	-1.63714	4.56368	0.0591765	0.430917	-2.34568	4.56368	0.00878334	0.126758	-2.47632	4.56368	0.00472788	0.0735999	-3.28652	4.56368
ENSGALG00000000371	CRHR1	chr27	2226991	2253136	+	protein_coding	corticotropin-releasing factor receptor 1 precursor [Source:RefSeq peptide;Acc:NP_989652]	5.78168	1.69456	0.000165251	0.00530143	5.75742	1.69456	0.000143213	0.00328491	5.76041	1.69456	0.000177052	0.00907168	5.7726	1.69456	0.000287556	0.00747062	-1.11408	1.69456	0.351378	0.834321	-2.60242	1.69456	0.0442049	0.245959	0	1.69456	1	1	0	1.69456	1	1	0	1.69456	1	1	-6.90324	1.69456	4.23063e-05	0.00474497	-8.31898	1.69456
ENSGALG00000024062	RPRML	chr27	2298589	2298924	-	protein_coding	reprimo-like [Source:HGNC Symbol;Acc:HGNC:32422]	3.60883	-0.108474	0.000408488	0.009779	3.77547	-0.108474	8.94503e-05	0.00229987	0.797817	-0.108474	0.454191	0.845167	3.78981	-0.108474	0.000177373	0.00525262	0.233808	-0.108474	0.840571	0.996761	1.82816	-0.108474	0.0868464	0.362556	0.190011	-0.108474	0.989899	1	-2.81576	-0.108474	0.00349538	0.0941781	0.19291	-0.108474	1	1	-3.38057	-0.108474	0.000854623	0.0263499	-1.72561	-0.108474
ENSGALG00000000382		chr27	2320559	2331493	+	protein_coding	Uncharacterized protein [Source:UniProtKB/TrEMBL;Acc:F1NXY3]	4.76776	0.17063	0.00184239	0.0276242	0.975239	0.17063	0.585664	0.837402	4.7469	0.17063	0.00194775	0.0411798	0.222125	0.17063	0.97218	1	3.12328	0.17063	0.0498687	0.37533	1.24614	0.17063	0.493161	0.827996	-3.7948	0.17063	0.00586288	0.0991816	0	0.17063	1	1	-4.57039	0.17063	0.00245057	0.0612943	-1.64312	0.17063	0.088236	0.409926	-3.45715	0.17063
ENSGALG00000019797	PTH3R	chr27	2822027	2826383	-	protein_coding	Uncharacterized protein [Source:UniProtKB/TrEMBL;Acc:E1C1Q7]	4.52415	-0.088127	0.000811717	0.0157673	4.50051	-0.088127	0.00072746	0.0109883	4.50342	-0.088127	0.000865913	0.0253266	4.5153	-0.088127	0.00127744	0.0220289	3.72034	-0.088127	0.00448171	0.084441	1.15457	-0.088127	0.478199	0.819756	0	-0.088127	1	1	0	-0.088127	1	1	0	-0.088127	1	1	-0.796466	-0.088127	0.276862	0.704849	-3.3055	-0.088127
ENSGALG00000003859	KRT222	chr27	4500721	4506323	-	protein_coding	keratin-like protein KRT222 [Source:RefSeq peptide;Acc:NP_001182406]	3.90799	1.74903	0.00119264	0.0205416	2.18706	1.74903	0.0482187	0.210425	3.30879	1.74903	0.00485742	0.0732584	3.4549	1.74903	0.00468012	0.0532457	0.93169	1.74903	0.347322	0.831501	1.52572	1.74903	0.173163	0.523902	-1.72057	1.74903	0.123129	0.55804	-0.598149	1.74903	0.579995	0.949265	-0.45315	1.74903	0.676531	0.982029	-2.97683	1.74903	0.0109717	0.121809	-2.37572	1.74903
ENSGALG00000001342	HCN2	chr28	2630749	2642551	+	protein_coding	hyperpolarization activated cyclic nucleotide gated potassium channel 2 [Source:HGNC Symbol;Acc:HGNC:4846]	4.33681	0.439205	0.000246758	0.00687041	2.49039	0.439205	0.0400956	0.18567	4.35194	0.439205	0.000273091	0.0119689	4.5477	0.439205	0.000123773	0.00398874	4.16534	0.439205	0.000352782	0.0163681	-1.48752	0.439205	0.14684	0.482699	-1.84367	0.439205	0.0400852	0.312348	0.0332258	0.439205	1	1	0.223426	0.439205	1	1	-0.156146	0.439205	1	1	-5.77017	0.439205
ENSGALG00000027821	APC2	chr28	3104215	3111105	+	protein_coding	adenomatosis polyposis coli 2 [Source:HGNC Symbol;Acc:HGNC:24036]	5.59834	0.454772	2.85616e-05	0.00148478	5.57414	0.454772	2.41478e-05	0.000819354	5.57712	0.454772	3.11471e-05	0.00273864	5.58928	0.454772	5.50706e-05	0.00214528	5.57891	0.454772	2.92123e-06	0.00088532	3.68163	0.454772	0.0107199	0.103103	0	0.454772	1	1	0	0.454772	1	1	0	0.454772	1	1	0	0.454772	1	1	-1.84924	0.454772
ENSGALG00000029015	TM6SF2	chr28	3307859	3311396	+	protein_coding	transmembrane 6 superfamily member 2 [Source:HGNC Symbol;Acc:HGNC:11861]	4.36624	0.222549	0.000236512	0.00671758	4.34273	0.222549	0.000208294	0.00429992	1.7231	0.222549	0.185336	0.604594	4.35744	0.222549	0.000399086	0.00936504	1.47473	0.222549	0.203195	0.7038	1.82723	0.222549	0.160785	0.504233	0	0.222549	1	1	-2.64734	0.222549	0.00639197	0.128055	0	0.222549	1	1	-2.89617	0.222549	0.00359284	0.0619545	-2.47461	0.222549
ENSGALG00000001705	SLC14A2	chrZ	2251638	2289905	-	protein_coding	solute carrier family 14 (urea transporter), member 2 [Source:HGNC Symbol;Acc:HGNC:10919]	5.75854	0.745193	6.10299e-05	0.00258723	5.73428	0.745193	5.20192e-05	0.00153727	5.73727	0.745193	6.58709e-05	0.00463412	5.74946	0.745193	0.000112582	0.00376438	5.73906	0.745193	7.20458e-06	0.00160347	5.68425	0.745193	0.000103062	0.00448934	0	0.745193	1	1	0	0.745193	1	1	0	0.745193	1	1	0	0.745193	1	1	0	0.745193
ENSGALG00000002371	RUSC2	chrZ	8842284	8859327	+	protein_coding	RUN and SH3 domain containing 2 [Source:HGNC Symbol;Acc:HGNC:23625]	4.38342	1.98476	0.00129844	0.0218101	-1.85373	1.98476	0.142751	0.408899	-1.54716	1.98476	0.214852	0.646052	-2.35093	1.98476	0.0696458	0.301622	-2.019	1.98476	0.105304	0.546723	-3.94656	1.98476	0.00397599	0.0547189	-6.24138	1.98476	0.000136918	0.0129614	-5.93901	1.98476	0.000211003	0.0233228	-6.76039	1.98476	7.16445e-05	0.0100049	-6.4104	1.98476	0.000108977	0.00838508	-8.26718	1.98476
ENSGALG00000003432	AGXT2	chrZ	10443349	10455857	-	protein_coding	alanine--glyoxylate aminotransferase 2 [Source:HGNC Symbol;Acc:HGNC:14412]	3.25063	0.311499	0.00379117	0.0450647	-0.313225	0.311499	0.747615	0.918732	2.7146	0.311499	0.0222625	0.188867	3.24235	0.311499	0.00542675	0.0587822	0.342918	0.311499	0.821627	0.992559	3.18304	0.311499	0.00534336	0.0667639	-3.5675	0.311499	0.00269047	0.0603513	-0.525831	0.311499	0.400503	0.871223	0	0.311499	1	1	-2.91354	0.311499	0.0068715	0.0910489	0	0.311499
ENSGALG00000010156	DOCK8	chrZ	25582286	25666831	+	protein_coding	dedicator of cytokinesis 8 [Source:HGNC Symbol;Acc:HGNC:19191]	6.05814	1.04578	9.9407e-05	0.00366827	5.83467	1.04578	0.000249351	0.0049202	4.97094	1.04578	0.00256505	0.0487154	1.9981	1.04578	0.219239	0.571154	-0.0849606	1.04578	0.903543	1	0.0270893	1.04578	1	1	-0.202862	1.04578	1	1	-1.08151	1.04578	0.17343	0.686414	-4.08399	1.04578	0.0016204	0.0497436	-6.15036	1.04578	9.72999e-05	0.00791965	-5.96557	1.04578
ENSGALG00000015115	MAMDC2	chrZ	34741071	34806237	+	protein_coding	MAM domain containing 2 [Source:HGNC Symbol;Acc:HGNC:23673]	5.47173	0.888442	0.000344024	0.00879763	5.44758	0.888442	0.000301204	0.00571285	5.45055	0.888442	0.000366161	0.0145687	5.46269	0.888442	0.000573288	0.0122244	-0.946839	0.888442	0.431531	0.872976	0.0492829	0.888442	1	1	0	0.888442	1	1	0	0.888442	1	1	0	0.888442	1	1	-6.42605	0.888442	0.000114139	0.00845615	-5.35747	0.888442
ENSGALG00000012594	NTRK2	chrZ	40148867	40355175	+	protein_coding	neurotrophic tyrosine kinase, receptor, type 2 [Source:HGNC Symbol;Acc:HGNC:8032]	5.5523	0.447114	0.000869136	0.0164409	1.05387	0.447114	0.565369	0.824439	5.53109	0.447114	0.000916779	0.0257785	5.54324	0.447114	0.0013677	0.0230006	0.895689	0.447114	0.581866	0.932444	2.45465	0.447114	0.179738	0.532108	-4.50111	0.447114	0.00286577	0.0622225	0	0.447114	1	1	0	0.447114	1	1	-4.6633	0.447114	0.00239803	0.0485192	-3.03167	0.447114
ENSGALG00000000241	STARD4	chrZ	46333366	46341826	+	protein_coding	stAR-related lipid transfer protein 4 [Source:RefSeq peptide;Acc:NP_001073210]	2.67458	5.37475	0.0010001	0.0181918	2.60814	5.37475	0.00116185	0.0153805	0.330417	5.37475	0.676739	0.941541	1.20062	5.37475	0.126035	0.427948	0.748387	5.37475	0.280561	0.785921	0.710886	5.37475	0.359219	0.731064	-0.0663634	5.37475	0.935509	1	-2.34419	5.37475	0.00536451	0.115951	-1.47402	5.37475	0.07422	0.465927	-1.92621	5.37475	0.0175794	0.165625	-1.96345	5.37475
ENSGALG00000023114	TAL2	chrZ	54900617	54910056	+	protein_coding	T-cell acute lymphocytic leukemia 2 [Source:HGNC Symbol;Acc:HGNC:11557]	3.74384	0.0581345	0.00137632	0.0226639	3.72101	0.0581345	0.00125636	0.0162984	3.72382	0.0581345	0.00148906	0.035828	3.73529	0.0581345	0.00209274	0.0305191	-0.457323	0.0581345	0.673729	0.960522	3.67399	0.0581345	0.0020239	0.0358117	0	0.0581345	1	1	0	0.0581345	1	1	0	0.0581345	1	1	-4.20855	0.0581345	0.000766107	0.0250452	0	0.0581345
ENSGALG00000027131		chr1_AADN03009269_random	1181	4114	+	protein_coding	Uncharacterized protein [Source:UniProtKB/TrEMBL;Acc:F1NPA6]	4.69485	1.9308	8.90572e-05	0.0033648	3.91492	1.9308	0.000628543	0.0100257	2.13415	1.9308	0.0463607	0.295994	2.76987	1.9308	0.0143383	0.112837	1.47125	1.9308	0.122349	0.580334	0.213334	1.9308	0.877023	0.984397	-0.778041	1.9308	0.4445	0.888669	-2.56127	1.9308	0.0189974	0.229321	-1.9276	1.9308	0.0712346	0.456645	-3.2244	1.9308	0.00408813	0.067032	-4.47139	1.9308
ENSGALG00000027553		chr4_AADN03010133_random	21	6471	-	protein_coding	Uncharacterized protein [Source:UniProtKB/TrEMBL;Acc:R4GKX8]	2.16464	-0.246262	0.00443337	0.0499355	1.59191	-0.246262	0.0456215	0.202756	0.581509	-0.246262	0.461121	0.849342	-0.502068	-0.246262	0.485271	0.816063	1.69552	-0.246262	0.0172082	0.201251	-0.127532	-0.246262	0.858171	0.977987	-0.56462	-0.246262	0.448152	0.890337	-1.58541	-0.246262	0.0392076	0.348621	-2.68374	-0.246262	0.00131984	0.0442348	-0.463069	-0.246262	0.571229	0.902157	-2.25308	-0.246262
ENSGALG00000007458	HBZ	chr14_AADN03010587_random	7843	9971	+	protein_coding	Hemoglobin subunit pi [Source:UniProtKB/Swiss-Prot;Acc:P02007]	4.52144	0.45276	1.10876e-05	0.000733546	0.75955	0.45276	0.474897	0.765413	-1.71924	0.45276	0.0603882	0.338916	3.78	0.45276	0.000842587	0.0162847	0.985823	0.45276	0.300117	0.798743	2.01699	0.45276	0.0648034	0.3082	-3.76431	0.45276	9.57045e-05	0.0109921	-6.24911	0.45276	2.57906e-07	0.000244907	-0.746788	0.45276	0.206497	0.724827	-3.5415	0.45276	0.0001596	0.0102866	-2.43964	0.45276
ENSGALG00000007468	HBAA	chr14_AADN03010595_random	5125	5931	-	protein_coding	Gallus gallus hemoglobin, alpha 1 (HBAA), mRNA. [Source:RefSeq mRNA;Acc:NM_001004376]	5.45921	0.388191	5.16852e-07	6.51508e-05	3.8102	0.388191	0.00041083	0.00712309	5.84435	0.388191	3.77359e-08	2.15004e-05	1.14796	0.388191	0.253631	0.612302	5.68778	0.388191	5.13903e-09	1.46401e-05	5.79125	0.388191	8.17928e-08	1.96315e-05	-1.64461	0.388191	0.0449788	0.332129	0.408367	0.388191	0.552463	0.937074	-4.32961	0.388191	2.17873e-05	0.00516261	0.246878	0.388191	0.861766	0.995284	0.390416	0.388191
ENSGALG00000007463	HBAD	chr14_AADN03010595_random	8017	9433	-	protein_coding	Gallus gallus alpha-D-globin (HBAD), mRNA. [Source:RefSeq mRNA;Acc:NM_001004375]	4.97875	-0.0216206	4.41883e-06	0.000353606	2.69906	-0.0216206	0.0183524	0.108831	4.95777	-0.0216206	4.9579e-06	0.000776048	4.96979	-0.0216206	9.40381e-06	0.000542299	4.95953	-0.0216206	3.1914e-07	0.000239254	4.90548	-0.0216206	8.77181e-06	0.000721371	-2.27765	-0.0216206	0.00495214	0.0891237	0	-0.0216206	1	1	0	-0.0216206	1	1	0	-0.0216206	1	1	0	-0.0216206
ENSGALG00000027426		chr14_AADN03010605_random	2851	12808	+	protein_coding	Uncharacterized protein [Source:UniProtKB/TrEMBL;Acc:R4GGC4]	2.10705	0.626301	0.00221493	0.0312611	0.729519	0.626301	0.263729	0.573431	-0.250687	0.626301	0.689314	0.945341	0.117699	0.626301	0.902955	0.990772	-0.0869718	0.626301	0.884693	1	0.991309	0.626301	0.144623	0.479374	-1.37721	0.626301	0.0513961	0.358785	-2.35908	0.626301	0.00129815	0.0565118	-1.99288	0.626301	0.00653393	0.106029	-2.19515	0.626301	0.0018236	0.0412306	-1.1057	0.626301
ENSGALG00000005152	TRPV4	chr15_JH375192_random	13889	16051	+	protein_coding	Gallus gallus transient receptor potential cation channel, subfamily V, member 4 (TRPV4), mRNA. [Source:RefSeq mRNA;Acc:NM_204692]	5.39259	0.332907	0.000172411	0.00543221	5.36847	0.332907	0.000149935	0.00338996	1.06319	0.332907	0.486297	0.861432	5.38356	0.332907	0.000299173	0.00771997	1.34756	0.332907	0.311039	0.807954	2.20691	0.332907	0.155722	0.496555	0	0.332907	1	1	-4.33633	0.332907	0.000943263	0.0495788	0	0.332907	1	1	-4.05121	0.332907	0.00129385	0.0333869	-3.11995	0.332907
ENSGALG00000014558		chrLGE22C19W28_JH375242_random	146619	147632	+	protein_coding	Uncharacterized protein [Source:UniProtKB/TrEMBL;Acc:H9L0K7]	3.91199	1.20318	2.65693e-05	0.00140168	0.41733	1.20318	0.624346	0.859244	0.798696	1.20318	0.363703	0.786487	1.37613	1.20318	0.108957	0.394114	1.19618	1.20318	0.114246	0.565995	0.817771	1.20318	0.345194	0.717956	-3.49533	1.20318	0.000191041	0.016007	-3.1148	1.20318	0.000672368	0.0429471	-2.54124	1.20318	0.00428785	0.0829173	-2.71701	1.20318	0.00234262	0.047943	-3.07738	1.20318
ENSGALG00000022234		chrLGE64	757334	788203	+	protein_coding	Uncharacterized protein [Source:UniProtKB/TrEMBL;Acc:H9L279]	3.40197	0.141293	0.0039673	0.0463198	3.14792	0.141293	0.0102568	0.0729398	-0.842812	0.141293	0.468675	0.852144	-1.09921	0.141293	0.351531	0.713582	1.08484	0.141293	0.400575	0.858743	-0.295618	0.141293	0.765538	0.951524	-0.235882	0.141293	1	1	-4.25318	0.141293	0.00149051	0.0594701	-4.52644	0.141293	0.000983337	0.0387085	-2.32089	0.141293	0.0199516	0.17906	-3.63774	0.141293
ENSGALG00000025846	CLPB	chrUn_JH375664	21	5695	-	protein_coding	ClpB caseinolytic peptidase B homolog (E. coli) [Source:HGNC Symbol;Acc:HGNC:30664]	2.92495	-0.119319	0.00191704	0.0282382	0.825661	-0.119319	0.495324	0.779861	-0.34277	-0.119319	0.710365	0.950473	-0.381489	-0.119319	0.689219	0.919163	0.964145	-0.119319	0.330268	0.820571	0.327955	-0.119319	0.823885	0.967071	-2.0992	-0.119319	0.0122443	0.154891	-3.27545	-0.119319	0.00131583	0.0566244	-3.33004	-0.119319	0.001105	0.0404267	-1.96385	-0.119319	0.0153241	0.150579	-2.53924	-0.119319
ENSGALG00000025914		chrUn_JH376016	2943	7169	-	protein_coding	Uncharacterized protein [Source:UniProtKB/TrEMBL;Acc:R4GLI6]	4.06088	0.25919	0.00245161	0.033385	-0.151836	0.25919	0.848861	0.961295	4.04052	0.25919	0.00260694	0.0491507	4.05219	0.25919	0.00361342	0.0445238	-0.98963	0.25919	0.414458	0.86524	3.98982	0.25919	0.00347047	0.0503907	-4.2161	0.25919	0.00223187	0.054891	0	0.25919	1	1	0	0.25919	1	1	-5.05823	0.25919	0.000783569	0.0254821	0	0.25919
ENSGALG00000028616	CELSR2	chrUn_JH376248	65	10958	-	protein_coding	cadherin, EGF LAG seven-pass G-type receptor 2 [Source:HGNC Symbol;Acc:HGNC:3231]	4.07741	-0.164053	0.00147105	0.0237032	3.15047	-0.164053	0.0235293	0.129053	4.05703	-0.164053	0.00157275	0.0363084	4.06871	-0.164053	0.00225573	0.0320882	1.01146	-0.164053	0.452273	0.882007	4.00628	-0.164053	0.00216405	0.0374997	-0.916996	-0.164053	0.22702	0.721773	0	-0.164053	1	1	0	-0.164053	1	1	-3.07123	-0.164053	0.00660968	0.0889031	0	-0.164053
ENSGALG00000000043	USF1	chrUn_JH376253	2868	4211	+	protein_coding	Gallus gallus upstream transcription factor 1 (USF1), mRNA. [Source:RefSeq mRNA;Acc:NM_001007485]	2.63182	-0.0104733	0.00406132	0.0469557	1.42143	-0.0104733	0.111336	0.353673	0.777192	-0.0104733	0.40261	0.813041	3.87015	-0.0104733	1.81952e-05	0.000899906	0.428435	-0.0104733	0.613264	0.942425	1.2257	-0.0104733	0.187358	0.543245	-1.2084	-0.0104733	0.165367	0.63976	-1.85599	-0.0104733	0.0424936	0.362343	1.26208	-0.0104733	0.0554597	0.400186	-2.20534	-0.0104733	0.0159375	0.153907	-1.38166	-0.0104733
ENSGALG00000013305	NXNL1	chrUn_JH376279	62213	64205	+	protein_coding	nucleoredoxin-like 1 [Source:HGNC Symbol;Acc:HGNC:25179]	4.23399	-0.00873473	0.000290885	0.00775912	0.330204	-0.00873473	0.841567	0.959218	4.21347	-0.00873473	0.000313817	0.0131085	4.22523	-0.00873473	0.000484654	0.0108035	2.65646	-0.00873473	0.0214187	0.229248	4.16238	-0.00873473	0.000461981	0.0133208	-3.90663	-0.00873473	0.000618489	0.0286013	0	-0.00873473	1	1	0	-0.00873473	1	1	-1.57683	-0.00873473	0.04323	0.280532	0	-0.00873473
[truncated: 42 more columns]

## Sheet: 11_Front_v_13_Leader_DE_dn.txt
ensid	Name	Chr	Start	End	Strand	Biotype	Description	HH11_Front_v_HH13_Front.log2fc	HH11_Front_v_HH13_Front.log2cpm	HH11_Front_v_HH13_Front.pval	HH11_Front_v_HH13_Front.padj	HH11_Front_v_HH15_Front.log2fc	HH11_Front_v_HH15_Front.log2cpm	HH11_Front_v_HH15_Front.pval	HH11_Front_v_HH15_Front.padj	HH11_Front_v_HH13_Leader.log2fc	HH11_Front_v_HH13_Leader.log2cpm	HH11_Front_v_HH13_Leader.pval	HH11_Front_v_HH13_Leader.padj	HH11_Front_v_HH15_Leader.log2fc	HH11_Front_v_HH15_Leader.log2cpm	HH11_Front_v_HH15_Leader.pval	HH11_Front_v_HH15_Leader.padj	HH11_Front_v_HH13_Trailer.log2fc	HH11_Front_v_HH13_Trailer.log2cpm	HH11_Front_v_HH13_Trailer.pval	HH11_Front_v_HH13_Trailer.padj	HH11_Front_v_HH15_Trailer.log2fc	HH11_Front_v_HH15_Trailer.log2cpm	HH11_Front_v_HH15_Trailer.pval	HH11_Front_v_HH15_Trailer.padj	HH13_Trailbalzer_v_HH15_Front.log2fc	HH13_Trailbalzer_v_HH15_Front.log2cpm	HH13_Trailbalzer_v_HH15_Front.pval	HH13_Trailbalzer_v_HH15_Front.padj	HH13_Front_v_HH13_Leader.log2fc	HH13_Front_v_HH13_Leader.log2cpm	HH13_Front_v_HH13_Leader.pval	HH13_Front_v_HH13_Leader.padj	HH13_Front_v_HH15_Leader.log2fc	HH13_Front_v_HH15_Leader.log2cpm	HH13_Front_v_HH15_Leader.pval	HH13_Front_v_HH15_Leader.padj	HH13_Front_v_HH13_Trailer.log2fc	HH13_Front_v_HH13_Trailer.log2cpm	HH13_Front_v_HH13_Trailer.pval	HH13_Front_v_HH13_Trailer.padj	HH13_Front_v_HH15_Trailer.log2fc	HH13_Front_v_HH15_Trailer.log2cpm
ENSGALG00000008449		chr1	1177700	1258653	-	protein_coding	Uncharacterized protein [Source:UniProtKB/TrEMBL;Acc:F1P3M4]	0	0.569535	1	1	0	0.569535	1	1	-4.45552	0.569535	1.3093e-05	0.0015672	-5.0354	0.569535	3.54054e-06	0.000271137	-0.170433	0.569535	0.810811	0.989393	-6.5226	0.569535	1.42088e-07	2.93319e-05	0	0.569535	1	1	-4.48373	0.569535	0.00162407	0.0630116	-5.06951	0.569535	0.0007488	0.0361457	-0.173551	0.569535	1	1	-6.53172	0.569535
ENSGALG00000008461	HGF/SF	chr1	10471388	10534407	+	protein_coding	hepatocyte growth factor precursor [Source:RefSeq peptide;Acc:NP_001025541]	-4.38654	2.00395	4.2396e-06	0.00034118	-7.37505	2.00395	8.55554e-10	1.64682e-07	-8.11459	2.00395	1.17148e-10	1.85407e-07	-6.47881	2.00395	1.17563e-08	2.76678e-06	-3.62965	2.00395	2.97111e-05	0.00364832	-6.16163	2.00395	2.94407e-08	1.02281e-05	-3.0112	2.00395	0.0477506	0.344313	-3.74819	2.00395	0.0172164	0.217136	-2.10154	2.00395	0.154789	0.648859	0.74036	2.00395	0.554258	0.89404	-1.84159	2.00395
ENSGALG00000007043		chr1	15235835	15281162	+	protein_coding	Uncharacterized protein [Source:UniProtKB/TrEMBL;Acc:F1NG93]	0	0.072102	1	1	0	0.072102	1	1	-4.02957	0.072102	9.59462e-06	0.00123122	0	0.072102	1	1	-4.80177	0.072102	1.01599e-06	0.000516846	-2.65716	0.072102	0.000356064	0.011098	0	0.072102	1	1	-4.05733	0.072102	0.00129051	0.0565118	0	0.072102	1	1	-4.828	0.072102	0.000391312	0.0170997	-2.66494	0.072102
ENSGALG00000008570	MOV10L1	chr1	19894579	19925776	+	protein_coding	Mov10 RISC complex RNA helicase like 1 [Source:HGNC Symbol;Acc:HGNC:7201]	-1.36207	-0.0148845	0.0133278	0.101901	0	-0.0148845	1	1	-4.61566	-0.0148845	5.73181e-06	0.000827137	-2.19333	-0.0148845	0.00177064	0.0274142	-3.68357	-0.0148845	3.71172e-05	0.00409843	-1.56997	-0.0148845	0.00965957	0.0964944	1.36417	-0.0148845	0.0814247	0.456619	-3.27704	-0.0148845	0.0357809	0.330092	-0.842761	-0.0148845	0.537647	0.943427	-2.34206	-0.0148845	0.101062	0.439148	-0.254668	-0.0148845
ENSGALG00000009002	CPED1	chr1	23043272	23183320	-	protein_coding	cadherin-like and PC-esterase domain containing 1 [Source:HGNC Symbol;Acc:HGNC:26159]	-5.44262	4.94774	2.97384e-10	1.17342e-07	-7.01336	4.94774	2.19537e-14	1.30295e-11	-3.11508	4.94774	9.5749e-05	0.00602469	-6.45412	4.94774	8.77722e-13	5.72364e-10	-3.78579	4.94774	1.96407e-06	0.000699404	-5.06778	4.94774	2.9248e-09	1.60234e-06	-1.57192	4.94774	0.0995188	0.503579	2.32665	4.94774	0.0176426	0.219669	-1.01195	4.94774	0.287048	0.812495	1.65597	4.94774	0.0612838	0.336258	0.371207	4.94774
ENSGALG00000009556	PRICKLE1	chr1	29596115	29655026	-	protein_coding	prickle homolog 1 (Drosophila) [Source:HGNC Symbol;Acc:HGNC:17019]	-2.34146	5.45568	0.000108139	0.00387994	-2.76911	5.45568	5.18321e-06	0.000246099	-2.05865	5.45568	0.000633021	0.0203538	-2.06269	5.45568	0.000715725	0.0143185	-1.20972	5.45568	0.0350097	0.30839	-0.357054	5.45568	0.540534	0.854898	-0.42772	5.45568	0.548585	0.932074	0.282759	5.45568	0.692066	0.979997	0.278753	5.45568	0.705254	0.990664	1.13171	5.45568	0.0920934	0.417713	1.98422	5.45568
ENSGALG00000028091	MYF5	chr1	39931917	39937449	+	protein_coding	myogenic factor 5 [Source:RefSeq peptide;Acc:NP_001025534]	-4.71391	2.48013	1.50358e-08	3.5695e-06	-4.69365	2.48013	1.60131e-08	1.9663e-06	-3.2423	2.48013	4.31259e-05	0.00347054	-4.1673	2.48013	4.01161e-07	5.1019e-05	-3.46614	2.48013	8.62107e-06	0.00175426	-1.87888	2.48013	0.0154407	0.131071	0.0180258	2.48013	0.983777	1	1.46984	2.48013	0.119525	0.59096	0.545833	2.48013	0.569985	0.956131	1.24612	2.48013	0.152981	0.538965	2.82829	2.48013
ENSGALG00000011582	SLC17A8	chr1	47112357	47141991	+	protein_coding	solute carrier family 17 (vesicular glutamate transporter), member 8 [Source:HGNC Symbol;Acc:HGNC:20151]	-5.43479	-0.013187	7.74613e-05	0.00303955	0	-0.013187	1	1	-4.47825	-0.013187	0.000311441	0.0130475	0	-0.013187	1	1	0	-0.013187	1	1	0	-0.013187	1	1	5.43812	-0.013187	0.00451675	0.0834456	0.935993	-0.013187	0.657823	0.970396	5.46011	-0.013187	0.00690312	0.109468	5.44196	-0.013187	0.00151837	0.0367192	5.36987	-0.013187
ENSGALG00000012285	BAIAP2L2	chr1	50856306	50864314	+	protein_coding	BAI1-associated protein 2-like 2 [Source:HGNC Symbol;Acc:HGNC:26203]	0	-0.0232519	1	1	0	-0.0232519	1	1	-4.46464	-0.0232519	3.08674e-06	0.000542809	0	-0.0232519	1	1	0	-0.0232519	1	1	-5.11855	-0.0232519	5.64723e-07	8.52193e-05	0	-0.0232519	1	1	-4.49286	-0.0232519	0.000679339	0.0430583	0	-0.0232519	1	1	0	-0.0232519	1	1	-5.12751	-0.0232519
ENSGALG00000013071	CALD1	chr1	62400842	62587151	+	protein_coding	caldesmon [Source:RefSeq peptide;Acc:NP_989489]	-4.21721	5.86711	1.17189e-16	2.78207e-13	-5.44173	5.86711	1.22701e-24	2.49679e-21	-2.63639	5.86711	6.74133e-08	3.42941e-05	-4.68628	5.86711	2.22369e-19	5.27905e-16	-2.14352	5.86711	4.57271e-06	0.00112299	-3.16951	5.86711	1.76636e-10	1.32421e-07	-1.22474	5.86711	0.0333997	0.280371	1.58067	5.86711	0.00669715	0.129945	-0.469147	5.86711	0.415462	0.887742	2.07356	5.86711	0.000161041	0.0103327	1.04707	5.86711
ENSGALG00000028186	RERG	chr1	62779916	62887409	-	protein_coding	RAS-like, estrogen-regulated, growth inhibitor [Source:HGNC Symbol;Acc:HGNC:15980]	-3.42399	2.50023	2.82074e-07	3.97809e-05	-2.57991	2.50023	7.32929e-05	0.00199233	-2.10141	2.50023	0.00116946	0.030342	-4.62345	2.50023	3.86664e-11	1.89919e-08	-0.188006	2.50023	0.765912	0.982298	-3.19585	2.50023	1.58292e-06	0.000197782	0.842911	2.50023	0.275457	0.765383	1.32169	2.50023	0.0948058	0.541248	-1.20005	2.50023	0.129832	0.610137	3.23617	2.50023	2.64581e-05	0.00358924	0.224132	2.50023
ENSGALG00000014240	PKDREJ	chr1	71473108	71512233	-	protein_coding	polycystin (PKD) family receptor for egg jelly [Source:HGNC Symbol;Acc:HGNC:9015]	-0.535321	0.658539	0.260574	0.611205	-0.163628	0.658539	0.695482	0.892974	-2.66328	0.658539	1.63565e-08	1.37048e-05	0.130741	0.658539	0.862236	0.979094	-0.12035	0.658539	0.832884	0.994851	-1.27511	0.658539	0.00772406	0.0834128	0.371523	0.658539	0.529598	0.922297	-2.13007	0.658539	0.000181621	0.0219651	0.667119	0.658539	0.252502	0.774868	0.414971	0.658539	0.413679	0.814998	-0.742276	0.658539
ENSGALG00000014973	GPR156	chr1	79376821	79384556	+	protein_coding	G protein-coupled receptor 156 [Source:HGNC Symbol;Acc:HGNC:20844]	-3.24466	0.0813691	0.000775587	0.0153944	0	0.0813691	1	1	-5.29539	0.0813691	2.40562e-05	0.00236102	-4.51475	0.0813691	8.81884e-05	0.0031093	-2.79453	0.0813691	0.0015408	0.0432698	0	0.0813691	1	1	3.2477	0.0813691	0.0160524	0.183361	-2.07249	0.0813691	0.286865	0.80578	-1.28055	0.0813691	0.492305	0.925428	0.433362	0.0813691	0.765868	0.965892	3.18535	0.0813691
ENSGALG00000015244	TBX19	chr1	83487396	83501650	-	protein_coding	T-box-containing protein TBXT [Source:RefSeq peptide;Acc:NP_990281]	0	-0.252414	1	1	0	-0.252414	1	1	-2.86811	-0.252414	0.000744238	0.0228962	-3.92706	-0.252414	7.60146e-05	0.0027481	-2.07139	-0.252414	0.00347386	0.0716088	0	-0.252414	1	1	0	-0.252414	1	1	-2.89367	-0.252414	0.0161651	0.21105	-3.95994	-0.252414	0.00432976	0.0831174	-2.09224	-0.252414	0.0424214	0.277689	0	-0.252414
ENSGALG00000015293	TMEM45A	chr1	84325490	84334210	+	protein_coding	transmembrane protein 45A [Source:RefSeq peptide;Acc:NP_001264972]	-2.79634	0.876493	0.000385401	0.00944863	-2.99135	0.876493	0.000230151	0.00463689	-5.38663	0.876493	8.78975e-07	0.000219717	-6.15472	0.876493	1.46389e-07	2.29138e-05	-4.09743	0.876493	1.44248e-05	0.00237484	-5.8071	0.876493	3.3362e-07	5.22206e-05	-0.216721	0.876493	0.910361	1	-2.61239	0.876493	0.109608	0.572151	-3.37084	0.876493	0.047632	0.367648	-1.32042	0.876493	0.384696	0.795299	-3.07657	0.876493
ENSGALG00000014414	GABRR3	chr1	90723135	90746660	-	protein_coding	gamma-aminobutyric acid (GABA) A receptor, rho 3 (gene/pseudogene) [Source:HGNC Symbol;Acc:HGNC:17969]	0.350928	-0.230965	0.655314	0.888463	0.345585	-0.230965	0.64305	0.867402	-3.65353	-0.230965	0.000222456	0.0103891	-0.468479	-0.230965	0.526735	0.841389	0.346631	-0.230965	0.53574	0.918958	-3.197	-0.230965	0.00071212	0.0178582	0	-0.230965	1	1	-4.02749	-0.230965	0.00119428	0.0546988	-0.832879	-0.230965	0.262498	0.785385	0	-0.230965	1	1	-3.54021	-0.230965
ENSGALG00000015461		chr1	91287002	91298320	+	protein_coding	B6.1 precursor [Source:RefSeq peptide;Acc:NP_990513]	-0.377339	-0.351869	0.338063	0.68611	-3.43491	-0.351869	0.000161915	0.00359799	-2.25726	-0.351869	0.00232838	0.0459355	-0.207847	-0.351869	0.686567	0.918889	0	-0.351869	1	1	0	-0.351869	1	1	-3.08243	-0.351869	0.030312	0.26658	-1.90172	-0.351869	0.130222	0.612517	0.169967	-0.351869	1	1	0.378841	-0.351869	0.510586	0.874975	0.36396	-0.351869
ENSGALG00000016022	RUNX1	chr1	105396887	105544588	-	protein_coding	runt-related transcription factor 1 [Source:HGNC Symbol;Acc:HGNC:10471]	-0.355889	-0.334222	0.327656	0.676702	-1.03716	-0.334222	0.0444031	0.198875	-2.93397	-0.334222	0.000230694	0.0105593	-2.69264	-0.334222	0.000384924	0.00919942	0	-0.334222	1	1	0	-0.334222	1	1	-0.695092	-0.334222	0.489025	0.907997	-2.60204	-0.334222	0.0400707	0.352294	-2.36072	-0.334222	0.0510661	0.38083	0.357534	-0.334222	0.497636	0.869098	0.341306	-0.334222
ENSGALG00000022819	PCP4	chr1	107560209	107560977	+	protein_coding	Purkinje cell protein 4 [Source:HGNC Symbol;Acc:HGNC:8742]	-3.23722	3.49179	1.84521e-11	9.73451e-09	-4.78544	3.49179	2.57215e-21	3.3307e-18	-3.05285	3.49179	2.05961e-10	2.93371e-07	-4.34319	3.49179	4.58794e-18	9.33581e-15	-2.5089	3.49179	4.84241e-08	6.89752e-05	-4.06917	3.49179	2.29385e-16	1.08912e-12	-1.54922	3.49179	0.00598437	0.100284	0.183589	3.49179	0.740872	0.989217	-1.1064	3.49179	0.0503619	0.378171	0.727663	3.49179	0.161344	0.550465	-0.834822	3.49179
ENSGALG00000016287	NR0B1	chr1	115358588	115360638	+	protein_coding	nuclear receptor subfamily 0 group B member 1 [Source:RefSeq peptide;Acc:NP_989924]	-2.9919	1.17886	0.00782277	0.0719881	-3.16863	1.17886	0.00478475	0.0421785	-3.87393	1.17886	0.000911573	0.0257703	-1.95901	1.17886	0.0675808	0.296465	-1.55606	1.17886	0.128097	0.591579	-1.38705	1.17886	0.188554	0.545028	-0.180349	1.17886	0.902258	1	-0.885427	1.17886	0.534154	0.931702	1.03232	1.17886	0.482266	0.92118	1.43395	1.17886	0.263508	0.692127	1.59423	1.17886
ENSGALG00000016945	LECT1	chr1	165018166	165029891	+	protein_coding	leukocyte cell-derived chemotaxin 1 [Source:RefSeq peptide;Acc:NP_990141]	-1.24535	5.80826	0.0111837	0.0913945	-2.1642	5.80826	1.07385e-05	0.000437026	-2.1353	5.80826	1.50442e-05	0.00174219	-2.33332	5.80826	3.11056e-06	0.000247524	-2.21866	5.80826	3.2356e-06	0.000940568	-2.3709	5.80826	1.98142e-06	0.000235194	-0.918915	5.80826	0.114965	0.541876	-0.890009	5.80826	0.128009	0.60922	-1.08801	5.80826	0.0664547	0.439248	-0.973365	5.80826	0.0864826	0.405228	-1.12569	5.80826
ENSGALG00000026163	TNFSF11	chr1	165817349	165839120	+	protein_coding	tumor necrosis factor ligand superfamily member 11 [Source:RefSeq peptide;Acc:NP_001076830]	0	0.111693	1	1	-4.68191	0.111693	1.66555e-05	0.000622678	-4.13037	0.111693	5.38983e-05	0.00399858	-3.92705	0.111693	7.87298e-05	0.00283189	-3.32974	0.111693	0.000232285	0.0127257	0	0.111693	1	1	-4.70895	0.111693	0.00192551	0.0511696	-4.15825	0.111693	0.00372989	0.0966059	-3.95993	0.111693	0.00442369	0.084305	-3.35426	0.111693	0.00898853	0.106783	0	0.111693
ENSGALG00000017034	FKHR	chr1	169877052	169935660	+	protein_coding	Gallus gallus forkhead box O1 (FOXO1), mRNA. [Source:RefSeq mRNA;Acc:NM_204328]	-4.41386	3.12676	1.88316e-07	2.82355e-05	-3.54737	3.12676	1.52764e-05	0.000579277	-3.71531	3.12676	6.99182e-06	0.000957611	-4.08806	3.12676	1.24363e-06	0.00013055	-2.05726	3.12676	0.00715093	0.115703	-2.86026	3.12676	0.000408828	0.0122856	0.865519	3.12676	0.365955	0.842402	0.697693	3.12676	0.469103	0.908238	0.325443	3.12676	0.744807	0.998028	2.35601	3.12676	0.0108045	0.120602	1.55044	3.12676
ENSGALG00000017137	GJA3	chr1	178230324	178231859	+	protein_coding	Gap junction alpha-3 protein [Source:UniProtKB/Swiss-Prot;Acc:P29415]	-0.242196	-0.378989	0.715328	0.911861	-2.66223	-0.378989	0.000699386	0.0107758	-2.27495	-0.378989	0.00192659	0.0409587	-1.12524	-0.378989	0.0315654	0.184421	-0.446143	-0.378989	0.231553	0.737362	0	-0.378989	1	1	-2.44326	-0.378989	0.0389881	0.307879	-2.0551	-0.378989	0.0660983	0.455026	-0.898264	-0.378989	0.308392	0.826917	-0.210258	-0.378989	0.876548	1	0.232308	-0.378989
ENSGALG00000017205	ENDOD1	chr1	184706330	184712962	-	protein_coding	endonuclease domain containing 1 [Source:HGNC Symbol;Acc:HGNC:29129]	-4.65357	0.0268701	9.50058e-06	0.000660128	-1.14946	0.0268701	0.0371258	0.1771	-4.3081	0.0268701	2.12977e-05	0.00226151	0	0.0268701	1	1	-3.36179	0.0268701	0.000141759	0.00936182	-3.62492	0.0268701	9.81863e-05	0.00434337	3.4918	0.0268701	0.0271833	0.251435	0.324959	0.0268701	0.844503	1	4.67847	0.0268701	0.00200804	0.0555383	1.2743	0.0268701	0.390657	0.798926	0.956385	0.0268701
ENSGALG00000017212	GPR83	chr1	184903995	184906943	+	protein_coding	probable G-protein coupled receptor 83 precursor [Source:RefSeq peptide;Acc:NP_001243067]	-3.67601	-0.321201	3.08238e-05	0.00155817	0	-0.321201	1	1	-2.30718	-0.321201	0.00110134	0.0293772	0	-0.321201	1	1	-0.447318	-0.321201	0.222295	0.726233	0	-0.321201	1	1	3.67915	-0.321201	0.00233711	0.0562035	1.3524	-0.321201	0.345137	0.843692	3.69991	-0.321201	0.00362296	0.0758903	3.22801	-0.321201	0.00828631	0.100967	3.61482	-0.321201
ENSGALG00000017242	7	chr1	187935346	187939781	+	protein_coding	Frizzled-4 [Source:UniProtKB/Swiss-Prot;Acc:Q9IA05]	-2.05117	3.68617	0.00189714	0.0280611	-3.70891	3.68617	5.92505e-08	6.20562e-06	-2.15598	3.68617	0.00112373	0.0295288	-2.88612	3.68617	2.02101e-05	0.000979161	-1.92504	3.68617	0.0024738	0.0568547	-1.87998	3.68617	0.00464314	0.0607318	-1.65809	3.68617	0.0389929	0.307879	-0.105059	3.68617	0.893834	1	-0.835113	3.68617	0.294763	0.817374	0.125917	3.68617	0.853965	0.994436	0.170317	3.68617
ENSGALG00000014070	CCDC89	chr1	189473151	189475416	-	protein_coding	coiled-coil domain containing 89 [Source:HGNC Symbol;Acc:HGNC:26762]	0	-0.335177	1	1	0	-0.335177	1	1	-2.51318	-0.335177	0.000392709	0.0151637	0	-0.335177	1	1	-1.87202	-0.335177	0.00203201	0.0506013	-1.56366	-0.335177	0.00658057	0.0759592	0	-0.335177	1	1	-2.53768	-0.335177	0.0100175	0.163823	0	-0.335177	1	1	-1.89189	-0.335177	0.029336	0.222149	-1.56979	-0.335177
ENSGALG00000017266	KCTD14	chr1	192082578	192085935	+	protein_coding	BTB/POZ domain-containing protein KCTD14 [Source:RefSeq peptide;Acc:NP_001264766]	-3.09787	-0.162387	0.000194044	0.00584346	-3.29279	-0.162387	0.000122619	0.00291583	-3.38453	-0.162387	0.000104797	0.00641461	0	-0.162387	1	1	0	-0.162387	1	1	0	-0.162387	1	1	-0.217181	-0.162387	0.891075	1	-0.306453	-0.162387	0.847274	1	3.1208	-0.162387	0.00960239	0.133701	3.10436	-0.162387	0.00256407	0.0503759	3.03928	-0.162387
ENSGALG00000014170		chr1	193979553	194000178	-	protein_coding	Uncharacterized protein [Source:UniProtKB/TrEMBL;Acc:F1NZ99]	-4.63433	0.645981	0.000206381	0.00613713	-3.38589	0.645981	0.00283845	0.0292977	-4.69332	0.645981	0.000197124	0.00961587	0.841332	0.645981	0.243016	0.59966	0.836591	0.645981	0.167905	0.655782	0.590494	0.645981	0.548576	0.857586	1.23621	0.645981	0.444631	0.888669	-0.0704933	0.645981	0.968303	1	5.50516	0.645981	0.00067623	0.0342783	5.487	0.645981	7.98144e-05	0.00705759	5.19208	0.645981
ENSGALG00000017310	XRRA1	chr1	194938172	194949182	+	protein_coding	X-ray radiation resistance associated 1 [Source:HGNC Symbol;Acc:HGNC:18868]	-1.07357	-0.154633	0.039502	0.210656	0	-0.154633	1	1	-3.64625	-0.154633	2.14591e-05	0.00226151	0	-0.154633	1	1	0	-0.154633	1	1	-4.77698	-0.154633	1.089e-06	0.000146337	1.07534	-0.154633	0.122984	0.557891	-2.5958	-0.154633	0.0623347	0.440862	1.08712	-0.154633	0.147574	0.637755	1.0774	-0.154633	0.104745	0.446437	-3.74655	-0.154633
ENSGALG00000027043	KCNH2	chr2	326977	336833	+	protein_coding	potassium channel, voltage gated eag related subfamily H, member 2 [Source:HGNC Symbol;Acc:HGNC:6251]	-2.36441	-0.287657	0.000811755	0.0157673	-0.756786	-0.287657	0.104135	0.340831	-2.50304	-0.287657	0.00063783	0.0204623	-3.24662	-0.287657	8.65417e-05	0.00306642	0	-0.287657	1	1	-1.19238	-0.287657	0.0273317	0.183551	1.59926	-0.287657	0.207532	0.697394	-0.156738	-0.287657	0.944016	1	-0.892808	-0.287657	0.547496	0.948728	2.37033	-0.287657	0.0067814	0.0901908	1.11363	-0.287657
ENSGALG00000004754	OBSCN	chr2	2080439	2253956	-	protein_coding	obscurin, cytoskeletal calmodulin and titin-interacting RhoGEF [Source:HGNC Symbol;Acc:HGNC:15719]	1.02974	1.50688	0.196711	0.531041	-7.50585	1.50688	5.2393e-06	0.000247936	-5.09596	1.50688	0.000350429	0.0142319	-3.63556	1.50688	0.0053954	0.0585763	1.01954	1.50688	0.125556	0.585096	0.775556	1.50688	0.475845	0.818492	-8.55096	1.50688	5.2216e-05	0.00863143	-6.14369	1.50688	0.00063606	0.0415598	-4.69433	1.50688	0.00272133	0.0649291	0	1.50688	1	1	-0.216979	1.50688
ENSGALG00000026578		chr2	2273675	2290753	-	protein_coding	Uncharacterized protein [Source:UniProtKB/TrEMBL;Acc:R4GFX5]	0	0.615851	1	1	-5.48348	0.615851	5.59481e-07	3.86857e-05	-5.20861	0.615851	1.16035e-06	0.000270952	-1.25579	0.615851	0.0204896	0.142076	-0.174257	0.615851	0.810811	0.989393	-5.10914	0.615851	1.44986e-06	0.000187744	-5.51098	0.615851	0.000267689	0.0188761	-5.23736	0.615851	0.000407299	0.0333292	-1.27634	0.615851	0.108925	0.568535	-0.177429	0.615851	1	1	-5.11809	0.615851
ENSGALG00000007962	MALRD1	chr2	18662492	18733075	-	protein_coding	MAM and LDL receptor class A domain containing 1 [Source:HGNC Symbol;Acc:HGNC:24331]	0	-0.146008	1	1	-4.51022	-0.146008	5.01522e-06	0.000244453	-3.38378	-0.146008	8.13311e-05	0.00536334	0	-0.146008	1	1	0	-0.146008	1	1	0	-0.146008	1	1	-4.53713	-0.146008	0.000914612	0.0369058	-3.41054	-0.146008	0.00444912	0.105616	0	-0.146008	1	1	0	-0.146008	1	1	0	-0.146008
ENSGALG00000009482	HEPACAM2	chr2	23053747	23075529	-	protein_coding	HEPACAM family member 2 [Source:HGNC Symbol;Acc:HGNC:27364]	-0.643478	-0.154702	0.27235	0.624252	0.116791	-0.154702	1	1	-4.92845	-0.154702	2.44047e-05	0.00236476	-0.286017	-0.154702	0.607038	0.882762	-2.39929	-0.154702	0.00398346	0.0781547	0.112809	-0.154702	1	1	0.763664	-0.154702	0.306514	0.791657	-4.30862	-0.154702	0.0109979	0.171811	0.360282	-0.154702	0.86826	1	-1.77367	-0.154702	0.174118	0.571647	0.735015	-0.154702
ENSGALG00000009512	TFPI2	chr2	23431045	23434937	-	protein_coding	tissue factor pathway inhibitor 2 [Source:HGNC Symbol;Acc:HGNC:11761]	-3.8948	0.409022	3.98457e-06	0.000322478	-5.45905	0.409022	3.8896e-08	4.36248e-06	-3.09667	0.409022	5.02382e-05	0.00381544	-4.8422	0.409022	2.56211e-07	3.44289e-05	0	0.409022	1	1	-3.60574	0.409022	1.01891e-05	0.000806296	-1.58857	0.409022	0.257668	0.751775	0.779335	0.409022	0.568957	0.944273	-0.957169	0.409022	0.486088	0.923302	3.90165	0.409022	0.00016479	0.0104323	0.218665	0.409022
ENSGALG00000026059	TWIST1	chr2	29699892	29701106	-	protein_coding	twist family bHLH transcription factor 1 [Source:HGNC Symbol;Acc:HGNC:12428]	-2.07548	1.93621	6.26095e-06	0.000469374	-2.71091	1.93621	4.31244e-09	6.67679e-07	-2.0752	1.93621	6.43346e-06	0.000907309	-2.63651	1.93621	1.76151e-08	3.92046e-06	-1.29548	1.93621	0.00325843	0.0679547	-1.49797	1.93621	0.00126004	0.0261221	-0.636311	1.93621	0.237365	0.72977	-0.000408415	1.93621	0.996451	1	-0.561434	1.93621	0.302778	0.823751	0.779561	1.93621	0.1232	0.484249	0.575128	1.93621
ENSGALG00000011022	GnIH	chr2	31933788	31937355	-	protein_coding	FMRFamide-related peptides precursor [Source:RefSeq peptide;Acc:NP_989694]	-2.89184	-0.285974	0.000275585	0.00744865	0	-0.285974	1	1	-3.28561	-0.285974	0.000162489	0.00864897	0	-0.285974	1	1	0	-0.285974	1	1	-2.93637	-0.285974	0.000274122	0.00931884	2.89479	-0.285974	0.00834145	0.121987	-0.413218	-0.285974	0.783851	0.998835	2.91428	-0.285974	0.0117902	0.15116	2.89819	-0.285974	0.00324238	0.0580936	-0.109886	-0.285974
ENSGALG00000011888	TGM4	chr2	43743131	43753642	-	protein_coding	protein-glutamine gamma-glutamyltransferase 4 [Source:RefSeq peptide;Acc:NP_001006368]	-4.9751	0.339696	0.000206007	0.00613713	-3.5589	0.339696	0.00142241	0.0178824	-5.3849	0.339696	0.000123745	0.00722384	-5.35573	0.339696	0.000125592	0.00402008	0	0.339696	1	1	0	0.339696	1	1	1.39375	0.339696	0.516474	0.920351	-0.431027	0.339696	0.845428	1	-0.389853	0.339696	0.850319	1	4.98221	0.339696	0.00298709	0.0549008	4.91076	0.339696
ENSGALG00000011973	SUSD5	chr2	45087235	45129827	-	protein_coding	sushi domain containing 5 [Source:HGNC Symbol;Acc:HGNC:29061]	-3.47973	0.0550472	0.00010092	0.00369539	-3.84545	0.0550472	4.2617e-05	0.00130827	-3.75876	0.0550472	5.59509e-05	0.00412935	-2.33708	0.0550472	0.00145345	0.0239617	-1.85155	0.0550472	0.00412043	0.0798522	-4.34428	0.0550472	1.51609e-05	0.00112475	-0.388811	0.0550472	0.81618	1	-0.29925	0.0550472	0.856051	1	1.13796	0.0550472	0.468048	0.914326	1.6151	0.0550472	0.230076	0.653871	-0.933736	0.0550472
ENSGALG00000012654	NFATC1	chr2	56697424	56780391	-	protein_coding	nuclear factor of activated T-cells, cytoplasmic, calcineurin-dependent 1 [Source:HGNC Symbol;Acc:HGNC:7775]	-2.92852	1.85568	0.00708831	0.0676262	-3.61746	1.85568	0.0011614	0.0153805	-3.37618	1.85568	0.00224724	0.0446676	-2.90779	1.85568	0.00795191	0.0767392	-1.5852	1.85568	0.115871	0.567951	-2.77952	1.85568	0.0104923	0.101461	-0.691034	1.85568	0.607571	0.950467	-0.449476	1.85568	0.737799	0.989217	0.0200053	1.85568	0.997344	1	1.34225	1.85568	0.276644	0.704798	0.142913	1.85568
ENSGALG00000022976	OFCC1	chr2	63540510	63597084	+	protein_coding	orofacial cleft 1 candidate 1 [Source:HGNC Symbol;Acc:HGNC:21017]	0	-0.120072	1	1	-1.68314	-0.120072	0.0121407	0.0818034	-3.63685	-0.120072	0.000227693	0.0104733	-3.9883	-0.120072	0.000113041	0.00377085	-3.76208	-0.120072	0.000150447	0.0097788	-0.825712	-0.120072	0.117398	0.426694	-1.70259	-0.120072	0.0767837	0.442796	-3.66404	-0.120072	0.00843242	0.149578	-4.02127	-0.120072	0.00555389	0.0969508	-3.78729	-0.120072	0.00709902	0.0925993	-0.829636	-0.120072
ENSGALG00000028813	NRN1	chr2	65203624	65210310	+	protein_coding	neuritin precursor [Source:RefSeq peptide;Acc:NP_001185660]	-3.09486	1.31604	0.00110391	0.0195089	-4.22348	1.31604	2.06966e-05	0.000731519	-2.93657	1.31604	0.0018132	0.039251	-4.47332	1.31604	9.7054e-06	0.000555196	-1.20113	1.31604	0.167796	0.655716	-3.47045	1.31604	0.000322189	0.0104935	-1.1329	1.31604	0.334486	0.819756	0.154885	1.31604	0.898208	1	-1.38039	1.31604	0.246286	0.766965	1.89209	1.31604	0.0796262	0.389357	-0.387964	1.31604
ENSGALG00000019552	SERPINB2	chr2	67753130	67763712	-	protein_coding	serpin peptidase inhibitor, clade B (ovalbumin), member 2 [Source:HGNC Symbol;Acc:HGNC:8584]	0	-0.259264	1	1	0	-0.259264	1	1	-2.27642	-0.259264	0.00127672	0.0320168	0	-0.259264	1	1	-3.23729	-0.259264	0.000110714	0.00806465	0	-0.259264	1	1	0	-0.259264	1	1	-2.29997	-0.259264	0.0202035	0.238227	0	-0.259264	1	1	-3.26138	-0.259264	0.00490213	0.0746004	0	-0.259264
ENSGALG00000012941	CDH12	chr2	73046218	73413333	+	protein_coding	cadherin 12, type 2 (N-cadherin 2) [Source:HGNC Symbol;Acc:HGNC:1751]	0.733321	1.42638	0.433457	0.760927	-0.331563	1.42638	0.690623	0.890894	-3.87494	1.42638	0.00059729	0.0197279	-4.62017	1.42638	0.000116762	0.0038283	-1.32673	1.42638	0.13591	0.610315	-5.92968	1.42638	3.86737e-06	0.000377307	-1.06854	1.42638	0.271793	0.761965	-4.6231	1.42638	0.00168551	0.0641937	-5.37651	1.42638	0.000537997	0.0303542	-2.06969	1.42638	0.0626887	0.340647	-6.6472	1.42638
ENSGALG00000014938	ABHD3	chr2	102106447	102127328	-	protein_coding	abhydrolase domain containing 3 [Source:HGNC Symbol;Acc:HGNC:18718]	-4.21483	0.295134	9.30526e-05	0.00347885	-5.86763	0.295134	4.76591e-06	0.000235714	-2.86628	0.295134	0.00124204	0.0315265	-4.48095	0.295134	5.94992e-05	0.00223756	0	0.295134	1	1	-3.30624	0.295134	0.000523344	0.0144748	-1.67722	0.295134	0.371848	0.846227	1.33045	0.295134	0.452309	0.898936	-0.275193	0.295134	0.874574	1	4.22178	0.295134	0.00163947	0.0385557	0.837469	0.295134
ENSGALG00000015169	MEP1B	chr2	106060413	106083857	+	protein_coding	meprin A, beta [Source:HGNC Symbol;Acc:HGNC:7020]	0	0.000293001	1	1	0	0.000293001	1	1	-3.97493	0.000293001	1.08922e-05	0.00136095	0	0.000293001	1	1	0	0.000293001	1	1	-4.96027	0.000293001	8.41003e-07	0.000117444	0	0.000293001	1	1	-4.00263	0.000293001	0.00138075	0.0579854	0	0.000293001	1	1	0	0.000293001	1	1	-4.9692	0.000293001
ENSGALG00000016032	FBXO43	chr2	128160369	128168119	-	protein_coding	F-box protein 43 [Source:HGNC Symbol;Acc:HGNC:28521]	0	-0.316771	1	1	0	-0.316771	1	1	-3.0505	-0.316771	8.11511e-05	0.00536334	0	-0.316771	1	1	0	-0.316771	1	1	0	-0.316771	1	1	0	-0.316771	1	1	-3.07654	-0.316771	0.00417455	0.103421	0	-0.316771	1	1	0	-0.316771	1	1	0	-0.316771
ENSGALG00000026727	SLC30A10	chr3	18207442	18229528	+	protein_coding	solute carrier family 30, member 10 [Source:HGNC Symbol;Acc:HGNC:25355]	0	0.716183	1	1	-3.27654	0.716183	0.000196806	0.00413804	-4.39911	0.716183	1.66921e-05	0.0019021	-4.31653	0.716183	1.91927e-05	0.000939454	-5.5375	0.716183	1.15332e-06	0.00053157	0	0.716183	1	1	-3.30173	0.716183	0.00735482	0.112406	-4.42727	0.716183	0.0018668	0.066979	-4.34995	0.716183	0.00194473	0.0546366	-5.56411	0.716183	0.000441626	0.0180762	0	0.716183
ENSGALG00000010762	OPN3	chr3	35153719	35169061	+	protein_coding	opsin 3 [Source:HGNC Symbol;Acc:HGNC:14007]	-3.13283	0.0701464	0.000573594	0.0124547	0.233206	0.0701464	0.882873	0.974211	-3.37751	0.0701464	0.0003517	0.0142319	-3.58664	0.0701464	0.000198135	0.00562197	-2.74296	0.0701464	0.00139828	0.0404713	-4.35225	0.0701464	3.14741e-05	0.0018758	3.37289	0.0701464	0.00310951	0.0659105	-0.261419	0.0701464	0.865022	1	-0.461663	0.0701464	0.751768	0.999978	0.375745	0.0701464	0.760616	0.964297	-1.27684	0.0701464
ENSGALG00000012971	CCDC170	chr3	48200572	48242905	+	protein_coding	coiled-coil domain containing 170 [Source:HGNC Symbol;Acc:HGNC:21177]	0	0.330022	1	1	0	0.330022	1	1	-5.8821	0.330022	8.31424e-08	3.9476e-05	0	0.330022	1	1	-4.65558	0.330022	1.48251e-06	0.000632691	-4.12683	0.330022	7.66852e-06	0.000665657	0	0.330022	1	1	-5.91115	0.330022	9.01852e-05	0.0155801	0	0.330022	1	1	-4.6817	0.330022	0.000480954	0.0190135	-4.13552	0.330022
ENSGALG00000014961	FAM26E	chr3	63261261	63269158	-	protein_coding	uncharacterized protein LOC769904 [Source:RefSeq peptide;Acc:NP_001072960]	-0.367773	0.171879	0.324407	0.673987	0	0.171879	1	1	-3.61594	0.171879	2.72483e-05	0.00248511	-5.12322	0.171879	5.29659e-07	6.44826e-05	-1.70662	0.171879	0.0042413	0.0812005	-5.35374	0.171879	2.97351e-07	5.02014e-05	0.368554	0.171879	0.587589	0.945293	-3.27353	0.171879	0.0129442	0.184562	-4.78364	0.171879	0.00142961	0.0461753	-1.3561	0.171879	0.204369	0.617858	-5.00992	0.171879
ENSGALG00000015466	SIM1	chr3	70369050	70409288	+	protein_coding	single-minded family bHLH transcription factor 1 [Source:HGNC Symbol;Acc:HGNC:10882]	-0.23821	-0.0317634	0.715328	0.911861	-2.95622	-0.0317634	0.000467228	0.00794176	-4.90783	-0.0317634	8.31879e-06	0.00108709	0	-0.0317634	1	1	-4.13282	-0.0317634	3.46712e-05	0.0039195	-0.743161	-0.0317634	0.108829	0.409771	-2.74203	-0.0317634	0.0312176	0.271302	-4.69701	-0.0317634	0.00334803	0.091359	0.242123	-0.0317634	1	1	-3.91917	-0.0317634	0.00777784	0.0979554	-0.51849	-0.0317634
ENSGALG00000015928		chr3	80944374	80961995	-	protein_coding	Uncharacterized protein [Source:UniProtKB/TrEMBL;Acc:F1NVJ6]	-1.95771	-0.308201	0.00473036	0.0521916	0	-0.308201	1	1	-4.40331	-0.308201	2.75949e-05	0.00248774	0	-0.308201	1	1	0	-0.308201	1	1	-1.59732	-0.308201	0.0128291	0.116616	1.96025	-0.308201	0.0450336	0.332351	-2.46784	-0.308201	0.140092	0.631256	1.97704	-0.308201	0.0540941	0.394328	1.96318	-0.308201	0.0239425	0.198925	0.304994	-0.308201
ENSGALG00000016309	KLHL31	chr3	87554346	87560990	+	protein_coding	kelch-like family member 31 [Source:HGNC Symbol;Acc:HGNC:21353]	-0.242741	0.49516	0.715328	0.911861	-7.08624	0.49516	1.72636e-07	1.54656e-05	-3.65266	0.49516	0.000156734	0.00842462	0	0.49516	1	1	-2.33724	0.49516	0.00206669	0.0509018	-0.283088	0.49516	0.696296	0.927429	-6.8709	0.49516	0.000381942	0.0227212	-3.43595	0.49516	0.0167002	0.215665	0.246711	0.49516	1	1	-2.11528	0.49516	0.0720714	0.365751	-0.0518838	0.49516
ENSGALG00000016400	RSAD2	chr3	94589239	94594293	+	protein_coding	Uncharacterized protein [Source:UniProtKB/TrEMBL;Acc:F1NLJ6]	0	0.099452	1	1	0	0.099452	1	1	-3.44589	0.099452	0.000164984	0.0087038	0	0.099452	1	1	-4.67079	0.099452	9.86285e-06	0.0018245	-5.254	0.099452	3.48899e-06	0.000354945	0	0.099452	1	1	-3.47276	0.099452	0.00673251	0.130296	0	0.099452	1	1	-4.69693	0.099452	0.00149098	0.0366645	-5.26298	0.099452
ENSGALG00000016473	OSR1	chr3	100695798	100697672	-	protein_coding	protein odd-skipped-related 1 [Source:RefSeq peptide;Acc:NP_001162180]	-4.99337	0.0680771	4.18215e-08	8.16036e-06	0	0.0680771	1	1	-5.29478	0.0680771	1.73265e-08	1.37111e-05	-0.573392	0.0680771	0.142085	0.457473	-1.49247	0.0680771	0.00438348	0.0831403	0	0.0680771	1	1	4.99668	0.0680771	4.61655e-05	0.00821977	-0.322579	0.0680771	0.806685	1	4.43336	0.0680771	0.00124252	0.042462	3.49036	0.0680771	0.00386838	0.0646728	4.929	0.0680771
ENSGALG00000016597	STMN4	chr3	104988422	104996116	+	protein_coding	stathmin-like 4 [Source:HGNC Symbol;Acc:HGNC:16078]	-4.96799	-0.0862119	4.48419e-07	5.7543e-05	-0.200261	-0.0862119	0.724638	0.908204	-2.31672	-0.0862119	0.00074415	0.0228962	0	-0.0862119	1	1	0	-0.0862119	1	1	-2.12219	-0.0862119	0.00127232	0.026227	4.76728	-0.0862119	0.00061972	0.0286013	2.63514	-0.0862119	0.0708402	0.46985	4.99309	-0.0862119	0.000370536	0.0256689	4.97511	-0.0862119	3.85396e-05	0.00459046	2.77436	-0.0862119
ENSGALG00000016707	CLIC5	chr3	109252463	109301586	-	protein_coding	chloride intracellular channel 5 [Source:HGNC Symbol;Acc:HGNC:13517]	0	-0.32911	1	1	-2.83308	-0.32911	0.000296841	0.00564513	-2.38503	-0.32911	0.000823545	0.0245883	0	-0.32911	1	1	0	-0.32911	1	1	0	-0.32911	1	1	-2.85716	-0.32911	0.00860285	0.124352	-2.40905	-0.32911	0.0169365	0.217136	0	-0.32911	1	1	0	-0.32911	1	1	0	-0.32911
[truncated: 143 more rows]
[truncated: 42 more columns]

## Sheet: 11_Front_v_13_Leader_DE_up.txt
ensid	Name	Chr	Start	End	Strand	Biotype	Description	HH11_Front_v_HH13_Front.log2fc	HH11_Front_v_HH13_Front.log2cpm	HH11_Front_v_HH13_Front.pval	HH11_Front_v_HH13_Front.padj	HH11_Front_v_HH15_Front.log2fc	HH11_Front_v_HH15_Front.log2cpm	HH11_Front_v_HH15_Front.pval	HH11_Front_v_HH15_Front.padj	HH11_Front_v_HH13_Leader.log2fc	HH11_Front_v_HH13_Leader.log2cpm	HH11_Front_v_HH13_Leader.pval	HH11_Front_v_HH13_Leader.padj	HH11_Front_v_HH15_Leader.log2fc	HH11_Front_v_HH15_Leader.log2cpm	HH11_Front_v_HH15_Leader.pval	HH11_Front_v_HH15_Leader.padj	HH11_Front_v_HH13_Trailer.log2fc	HH11_Front_v_HH13_Trailer.log2cpm	HH11_Front_v_HH13_Trailer.pval	HH11_Front_v_HH13_Trailer.padj	HH11_Front_v_HH15_Trailer.log2fc	HH11_Front_v_HH15_Trailer.log2cpm	HH11_Front_v_HH15_Trailer.pval	HH11_Front_v_HH15_Trailer.padj	HH13_Trailbalzer_v_HH15_Front.log2fc	HH13_Trailbalzer_v_HH15_Front.log2cpm	HH13_Trailbalzer_v_HH15_Front.pval	HH13_Trailbalzer_v_HH15_Front.padj	HH13_Front_v_HH13_Leader.log2fc	HH13_Front_v_HH13_Leader.log2cpm	HH13_Front_v_HH13_Leader.pval	HH13_Front_v_HH13_Leader.padj	HH13_Front_v_HH15_Leader.log2fc	HH13_Front_v_HH15_Leader.log2cpm	HH13_Front_v_HH15_Leader.pval	HH13_Front_v_HH15_Leader.padj	HH13_Front_v_HH13_Trailer.log2fc	HH13_Front_v_HH13_Trailer.log2cpm	HH13_Front_v_HH13_Trailer.pval	HH13_Front_v_HH13_Trailer.padj	HH13_Front_v_HH15_Trailer.log2fc	HH13_Front_v_HH15_Trailer.log2cpm
[truncated: 283 more rows]
[truncated: 42 more columns]

[truncated: 45 more sheets: 11_Front_v_13_Trailer_DE_dn.txt, 11_Front_v_13_Trailer_DE_up.txt, 11_Front_v_15_Front_DE_dn.txt, 11_Front_v_15_Front_DE_up.txt, 11_Front_v_15_Leader_DE_dn.txt, 11_Front_v_15_Leader_DE_up.txt, 11_Front_v_15_Trailer_DE_dn.txt, 11_Front_v_15_Trailer_DE_up.txt, 13_Front_v_13_Leader_DE_dn.txt, 13_Front_v_13_Leader_DE_up.txt, 13_Front_v_13_Trailer_DE_dn.txt, 13_Front_v_13_Trailer_DE_up.txt, 13_Front_v_15_Front_DE_dn.txt, 13_Front_v_15_Front_DE_up.txt, 13_Front_v_15_Leader_DE_dn.txt, 13_Front_v_15_Leader_DE_up.txt, 13_Front_v_15_Trailer_DE_dn.txt, 13_Front_v_15_Trailer_DE_up.txt, 13_Leader_v_13_Trailer_DE_dn, 13_Leader_v_13_Trailer_DE_up …]
